# Supplementary material for: Identification of fatty acids synthesis and metabolism-related gene signature and prediction of prognostic model in hepatocellular carcinoma
Source: Cancer Cell Int. 2024 Apr 7;24:130. doi: 10.1186/s12935-024-03306-4 (PMC11000322; doi:10.1186/s12935-024-03306-4)
Supplement: Supplementary file 2 — Additional file 2: Table S1. TCGA_LIHC_Clinical. [file 12935_2024_3306_MOESM2_ESM.xlsx]

## Sheet: Sheet1
case_id	case_submitter_id	project_id	age_at_index	age_is_obfuscated	cause_of_death	cause_of_death_source	country_of_residence_at_enrollment	days_to_birth	days_to_death	ethnicity	gender	occupation_duration_years	premature_at_birth	race	vital_status	weeks_gestation_at_birth	year_of_birth	year_of_death	adrenal_hormone	age_at_diagnosis	ajcc_clinical_m	ajcc_clinical_n	ajcc_clinical_stage	ajcc_clinical_t	ajcc_pathologic_m	ajcc_pathologic_n	ajcc_pathologic_stage	ajcc_pathologic_t	ajcc_staging_system_edition	anaplasia_present	anaplasia_present_type	ann_arbor_b_symptoms	ann_arbor_b_symptoms_described	ann_arbor_clinical_stage	ann_arbor_extranodal_involvement	ann_arbor_pathologic_stage	best_overall_response	breslow_thickness	burkitt_lymphoma_clinical_variant	child_pugh_classification	circumferential_resection_margin	classification_of_tumor	cog_liver_stage	cog_neuroblastoma_risk_group	cog_renal_stage	cog_rhabdomyosarcoma_risk_group	days_to_best_overall_response	days_to_diagnosis	days_to_last_follow_up
0004d251-3f70-4395-b175-c94c2f5b1b81	TCGA-DD-AAVP	TCGA-LIHC	48	'--	'--	'--	'--	-17833	'--	not hispanic or latino	male	'--	'--	asian	Alive	'--	1959	'--	'--	17833	'--	'--	'--	'--	M0	N0	Stage I	T1	6th	'--	'--	'--	'--	'--	'--	'--	'--	'--	'--	'--	'--	not reported	'--	'--	'--	'--	'--	0	2752
0004d251-3f70-4395-b175-c94c2f5b1b81	TCGA-DD-AAVP	TCGA-LIHC	48	'--	'--	'--	'--	-17833	'--	not hispanic or latino	male	'--	'--	asian	Alive	'--	1959	'--	'--	17833	'--	'--	'--	'--	M0	N0	Stage I	T1	6th	'--	'--	'--	'--	'--	'--	'--	'--	'--	'--	'--	'--	not reported	'--	'--	'--	'--	'--	0	2752
001887aa-36d0-463f-8bca-dec7043b4f2e	TCGA-DD-A4NP	TCGA-LIHC	32	'--	'--	'--	'--	-11838	'--	not hispanic or latino	male	'--	'--	white	Alive	'--	1973	'--	'--	11838	'--	'--	'--	'--	M0	N0	Stage I	T1	6th	'--	'--	'--	'--	'--	'--	'--	'--	'--	'--	'--	'--	not reported	'--	'--	'--	'--	'--	0	3308
001887aa-36d0-463f-8bca-dec7043b4f2e	TCGA-DD-A4NP	TCGA-LIHC	32	'--	'--	'--	'--	-11838	'--	not hispanic or latino	male	'--	'--	white	Alive	'--	1973	'--	'--	11838	'--	'--	'--	'--	M0	N0	Stage I	T1	6th	'--	'--	'--	'--	'--	'--	'--	'--	'--	'--	'--	'--	not reported	'--	'--	'--	'--	'--	0	3308
00f209c3-041a-4c6e-8b0f-6383eb3c85fc	TCGA-BC-4073	TCGA-LIHC	73	'--	'--	'--	'--	-26795	'--	not hispanic or latino	male	'--	'--	white	Alive	'--	1936	'--	'--	26795	'--	'--	'--	'--	MX	N0	Stage IIIA	T3	6th	'--	'--	'--	'--	'--	'--	'--	'--	'--	'--	'--	'--	not reported	'--	'--	'--	'--	'--	0	849
00f209c3-041a-4c6e-8b0f-6383eb3c85fc	TCGA-BC-4073	TCGA-LIHC	73	'--	'--	'--	'--	-26795	'--	not hispanic or latino	male	'--	'--	white	Alive	'--	1936	'--	'--	26795	'--	'--	'--	'--	MX	N0	Stage IIIA	T3	6th	'--	'--	'--	'--	'--	'--	'--	'--	'--	'--	'--	'--	not reported	'--	'--	'--	'--	'--	0	849
010d5817-9a3f-4a06-8643-653116c044ff	TCGA-MI-A75E	TCGA-LIHC	61	'--	'--	'--	'--	-22457	'--	not hispanic or latino	male	'--	'--	white	Alive	'--	1952	'--	'--	22457	'--	'--	'--	'--	M0	N0	Stage IIIC	T4	7th	'--	'--	'--	'--	'--	'--	'--	'--	'--	'--	'--	'--	not reported	'--	'--	'--	'--	'--	0	507
010d5817-9a3f-4a06-8643-653116c044ff	TCGA-MI-A75E	TCGA-LIHC	61	'--	'--	'--	'--	-22457	'--	not hispanic or latino	male	'--	'--	white	Alive	'--	1952	'--	'--	22457	'--	'--	'--	'--	M0	N0	Stage IIIC	T4	7th	'--	'--	'--	'--	'--	'--	'--	'--	'--	'--	'--	'--	not reported	'--	'--	'--	'--	'--	0	507
01cc571c-a47c-4548-9c14-5e51c79b095b	TCGA-G3-A7M8	TCGA-LIHC	31	'--	'--	'--	'--	-11527	'--	not hispanic or latino	male	'--	'--	asian	Alive	'--	1982	'--	'--	11527	'--	'--	'--	'--	MX	NX	Stage I	T1	7th	'--	'--	'--	'--	'--	'--	'--	'--	'--	'--	'--	'--	not reported	'--	'--	'--	'--	'--	0	430
01cc571c-a47c-4548-9c14-5e51c79b095b	TCGA-G3-A7M8	TCGA-LIHC	31	'--	'--	'--	'--	-11527	'--	not hispanic or latino	male	'--	'--	asian	Alive	'--	1982	'--	'--	11527	'--	'--	'--	'--	MX	NX	Stage I	T1	7th	'--	'--	'--	'--	'--	'--	'--	'--	'--	'--	'--	'--	not reported	'--	'--	'--	'--	'--	0	430
023a1ad1-fb16-437e-9806-5063b47f76bd	TCGA-DD-A11C	TCGA-LIHC	69	'--	'--	'--	'--	-25403	'--	not hispanic or latino	male	'--	'--	white	Alive	'--	1937	'--	'--	25403	'--	'--	'--	'--	M0	N0	Stage I	T1	6th	'--	'--	'--	'--	'--	'--	'--	'--	'--	'--	'--	'--	not reported	'--	'--	'--	'--	'--	0	662
023a1ad1-fb16-437e-9806-5063b47f76bd	TCGA-DD-A11C	TCGA-LIHC	69	'--	'--	'--	'--	-25403	'--	not hispanic or latino	male	'--	'--	white	Alive	'--	1937	'--	'--	25403	'--	'--	'--	'--	M0	N0	Stage I	T1	6th	'--	'--	'--	'--	'--	'--	'--	'--	'--	'--	'--	'--	not reported	'--	'--	'--	'--	'--	0	662
027322f0-d720-41f8-897c-a10e5c1424c5	TCGA-CC-A9FW	TCGA-LIHC	68	'--	'--	'--	'--	-24891	'--	not hispanic or latino	male	'--	'--	asian	Alive	'--	1945	'--	'--	24891	'--	'--	'--	'--	M0	N0	Stage IIIA	T3	6th	'--	'--	'--	'--	'--	'--	'--	'--	'--	'--	'--	'--	not reported	'--	'--	'--	'--	'--	0	248
027322f0-d720-41f8-897c-a10e5c1424c5	TCGA-CC-A9FW	TCGA-LIHC	68	'--	'--	'--	'--	-24891	'--	not hispanic or latino	male	'--	'--	asian	Alive	'--	1945	'--	'--	24891	'--	'--	'--	'--	M0	N0	Stage IIIA	T3	6th	'--	'--	'--	'--	'--	'--	'--	'--	'--	'--	'--	'--	not reported	'--	'--	'--	'--	'--	0	248
0277f393-3743-47d6-a96f-155baec9eb49	TCGA-CC-A3MC	TCGA-LIHC	54	'--	'--	'--	'--	-20067	'--	not hispanic or latino	male	'--	'--	asian	Alive	'--	1957	'--	'--	20067	'--	'--	'--	'--	M0	N0	Stage IIIA	T3	7th	'--	'--	'--	'--	'--	'--	'--	'--	'--	'--	'--	'--	not reported	'--	'--	'--	'--	'--	0	363
0277f393-3743-47d6-a96f-155baec9eb49	TCGA-CC-A3MC	TCGA-LIHC	54	'--	'--	'--	'--	-20067	'--	not hispanic or latino	male	'--	'--	asian	Alive	'--	1957	'--	'--	20067	'--	'--	'--	'--	M0	N0	Stage IIIA	T3	7th	'--	'--	'--	'--	'--	'--	'--	'--	'--	'--	'--	'--	not reported	'--	'--	'--	'--	'--	0	363
02931491-f56b-4233-a079-812e08bc0c59	TCGA-DD-A114	TCGA-LIHC	42	'--	'--	'--	'--	-15410	1149	not hispanic or latino	male	'--	'--	black or african american	Dead	'--	1963	2008	'--	15410	'--	'--	'--	'--	M0	'--	Stage II	T2	6th	'--	'--	'--	'--	'--	'--	'--	'--	'--	'--	'--	'--	not reported	'--	'--	'--	'--	'--	0	'--
02931491-f56b-4233-a079-812e08bc0c59	TCGA-DD-A114	TCGA-LIHC	42	'--	'--	'--	'--	-15410	1149	not hispanic or latino	male	'--	'--	black or african american	Dead	'--	1963	2008	'--	15410	'--	'--	'--	'--	M0	'--	Stage II	T2	6th	'--	'--	'--	'--	'--	'--	'--	'--	'--	'--	'--	'--	not reported	'--	'--	'--	'--	'--	0	'--
02c41e28-cf14-42e2-9e15-f43248ae16e0	TCGA-WX-AA46	TCGA-LIHC	61	'--	'--	'--	'--	-22639	'--	not hispanic or latino	male	'--	'--	white	Alive	'--	1951	'--	'--	22639	'--	'--	'--	'--	MX	NX	Stage II	T2	7th	'--	'--	'--	'--	'--	'--	'--	'--	'--	'--	'--	'--	not reported	'--	'--	'--	'--	'--	0	756
02c41e28-cf14-42e2-9e15-f43248ae16e0	TCGA-WX-AA46	TCGA-LIHC	61	'--	'--	'--	'--	-22639	'--	not hispanic or latino	male	'--	'--	white	Alive	'--	1951	'--	'--	22639	'--	'--	'--	'--	MX	NX	Stage II	T2	7th	'--	'--	'--	'--	'--	'--	'--	'--	'--	'--	'--	'--	not reported	'--	'--	'--	'--	'--	0	756
03df105e-a005-4577-bfdb-9644758d778e	TCGA-DD-AAW2	TCGA-LIHC	69	'--	'--	'--	'--	-25420	'--	not hispanic or latino	male	'--	'--	asian	Alive	'--	1940	'--	'--	25420	'--	'--	'--	'--	M0	N0	Stage I	T1	6th	'--	'--	'--	'--	'--	'--	'--	'--	'--	'--	'--	'--	not reported	'--	'--	'--	'--	'--	0	1855
03df105e-a005-4577-bfdb-9644758d778e	TCGA-DD-AAW2	TCGA-LIHC	69	'--	'--	'--	'--	-25420	'--	not hispanic or latino	male	'--	'--	asian	Alive	'--	1940	'--	'--	25420	'--	'--	'--	'--	M0	N0	Stage I	T1	6th	'--	'--	'--	'--	'--	'--	'--	'--	'--	'--	'--	'--	not reported	'--	'--	'--	'--	'--	0	1855
03f5de7d-45a9-4a73-8c61-ed816d4a3ac5	TCGA-DD-AAD2	TCGA-LIHC	66	'--	'--	'--	'--	-24221	'--	not hispanic or latino	male	'--	'--	asian	Alive	'--	1944	'--	'--	24221	'--	'--	'--	'--	M0	N0	Stage I	T1	7th	'--	'--	'--	'--	'--	'--	'--	'--	'--	'--	'--	'--	not reported	'--	'--	'--	'--	'--	0	658
03f5de7d-45a9-4a73-8c61-ed816d4a3ac5	TCGA-DD-AAD2	TCGA-LIHC	66	'--	'--	'--	'--	-24221	'--	not hispanic or latino	male	'--	'--	asian	Alive	'--	1944	'--	'--	24221	'--	'--	'--	'--	M0	N0	Stage I	T1	7th	'--	'--	'--	'--	'--	'--	'--	'--	'--	'--	'--	'--	not reported	'--	'--	'--	'--	'--	0	658
073e51f9-fb79-4a5f-9ba0-2c9af03c0b85	TCGA-5C-A9VG	TCGA-LIHC	58	'--	'--	'--	'--	-21273	'--	not hispanic or latino	male	'--	'--	white	Alive	'--	1955	'--	'--	21273	'--	'--	'--	'--	M0	N0	Stage II	T2	7th	'--	'--	'--	'--	'--	'--	'--	'--	'--	'--	'--	'--	not reported	'--	'--	'--	'--	'--	0	328
073e51f9-fb79-4a5f-9ba0-2c9af03c0b85	TCGA-5C-A9VG	TCGA-LIHC	58	'--	'--	'--	'--	-21273	'--	not hispanic or latino	male	'--	'--	white	Alive	'--	1955	'--	'--	21273	'--	'--	'--	'--	M0	N0	Stage II	T2	7th	'--	'--	'--	'--	'--	'--	'--	'--	'--	'--	'--	'--	not reported	'--	'--	'--	'--	'--	0	328
07dd49fc-8a76-41e8-9eb3-107336f68701	TCGA-BC-A3KF	TCGA-LIHC	66	'--	'--	'--	'--	-24328	'--	not reported	female	'--	'--	white	Alive	'--	1945	'--	'--	24328	'--	'--	'--	'--	M0	NX	Stage I	T1	7th	'--	'--	'--	'--	'--	'--	'--	'--	'--	'--	'--	'--	not reported	'--	'--	'--	'--	'--	0	8
07dd49fc-8a76-41e8-9eb3-107336f68701	TCGA-BC-A3KF	TCGA-LIHC	66	'--	'--	'--	'--	-24328	'--	not reported	female	'--	'--	white	Alive	'--	1945	'--	'--	24328	'--	'--	'--	'--	M0	NX	Stage I	T1	7th	'--	'--	'--	'--	'--	'--	'--	'--	'--	'--	'--	'--	not reported	'--	'--	'--	'--	'--	0	8
08428220-abd4-484e-85ca-3673454c837e	TCGA-G3-A25X	TCGA-LIHC	73	'--	'--	'--	'--	-26988	'--	not hispanic or latino	male	'--	'--	asian	Alive	'--	1934	'--	'--	26988	'--	'--	'--	'--	M0	N0	Stage II	T2	6th	'--	'--	'--	'--	'--	'--	'--	'--	'--	'--	'--	'--	not reported	'--	'--	'--	'--	'--	0	1779
08428220-abd4-484e-85ca-3673454c837e	TCGA-G3-A25X	TCGA-LIHC	73	'--	'--	'--	'--	-26988	'--	not hispanic or latino	male	'--	'--	asian	Alive	'--	1934	'--	'--	26988	'--	'--	'--	'--	M0	N0	Stage II	T2	6th	'--	'--	'--	'--	'--	'--	'--	'--	'--	'--	'--	'--	not reported	'--	'--	'--	'--	'--	0	1779
08cbbb39-d05a-48b0-a966-5212c5923c8b	TCGA-RG-A7D4	TCGA-LIHC	69	'--	'--	'--	'--	-25302	'--	not hispanic or latino	male	'--	'--	black or african american	Alive	'--	1943	'--	'--	25302	'--	'--	'--	'--	M0	N0	Stage II	T2	7th	'--	'--	'--	'--	'--	'--	'--	'--	'--	'--	'--	'--	not reported	'--	'--	'--	'--	'--	0	1098
08cbbb39-d05a-48b0-a966-5212c5923c8b	TCGA-RG-A7D4	TCGA-LIHC	69	'--	'--	'--	'--	-25302	'--	not hispanic or latino	male	'--	'--	black or african american	Alive	'--	1943	'--	'--	25302	'--	'--	'--	'--	M0	N0	Stage II	T2	7th	'--	'--	'--	'--	'--	'--	'--	'--	'--	'--	'--	'--	not reported	'--	'--	'--	'--	'--	0	1098
0955d871-5413-4ab2-8fdf-b4feb3aeef5d	TCGA-G3-AAV4	TCGA-LIHC	83	'--	'--	'--	'--	-30466	27	not hispanic or latino	female	'--	'--	white	Dead	'--	1929	2012	'--	30466	'--	'--	'--	'--	M0	N0	Stage I	T1	7th	'--	'--	'--	'--	'--	'--	'--	'--	'--	'--	'--	'--	not reported	'--	'--	'--	'--	'--	0	'--
0955d871-5413-4ab2-8fdf-b4feb3aeef5d	TCGA-G3-AAV4	TCGA-LIHC	83	'--	'--	'--	'--	-30466	27	not hispanic or latino	female	'--	'--	white	Dead	'--	1929	2012	'--	30466	'--	'--	'--	'--	M0	N0	Stage I	T1	7th	'--	'--	'--	'--	'--	'--	'--	'--	'--	'--	'--	'--	not reported	'--	'--	'--	'--	'--	0	'--
09790a9b-cc2f-4d7e-a971-8fb4ecd9f791	TCGA-DD-AAD0	TCGA-LIHC	73	'--	'--	'--	'--	-26781	'--	not hispanic or latino	female	'--	'--	asian	Alive	'--	1937	'--	'--	26781	'--	'--	'--	'--	M0	N0	Stage I	T1	7th	'--	'--	'--	'--	'--	'--	'--	'--	'--	'--	'--	'--	not reported	'--	'--	'--	'--	'--	0	137
09790a9b-cc2f-4d7e-a971-8fb4ecd9f791	TCGA-DD-AAD0	TCGA-LIHC	73	'--	'--	'--	'--	-26781	'--	not hispanic or latino	female	'--	'--	asian	Alive	'--	1937	'--	'--	26781	'--	'--	'--	'--	M0	N0	Stage I	T1	7th	'--	'--	'--	'--	'--	'--	'--	'--	'--	'--	'--	'--	not reported	'--	'--	'--	'--	'--	0	137
0afd4283-7311-4d69-a2f5-779628da45fc	TCGA-DD-AACN	TCGA-LIHC	32	'--	'--	'--	'--	-12007	'--	not hispanic or latino	male	'--	'--	asian	Alive	'--	1977	'--	'--	12007	'--	'--	'--	'--	M0	N0	Stage I	T1	6th	'--	'--	'--	'--	'--	'--	'--	'--	'--	'--	'--	'--	not reported	'--	'--	'--	'--	'--	0	1302
0afd4283-7311-4d69-a2f5-779628da45fc	TCGA-DD-AACN	TCGA-LIHC	32	'--	'--	'--	'--	-12007	'--	not hispanic or latino	male	'--	'--	asian	Alive	'--	1977	'--	'--	12007	'--	'--	'--	'--	M0	N0	Stage I	T1	6th	'--	'--	'--	'--	'--	'--	'--	'--	'--	'--	'--	'--	not reported	'--	'--	'--	'--	'--	0	1302
0bf5bbd4-d9e8-42a6-9ab5-f2c174dec12c	TCGA-BC-A10R	TCGA-LIHC	66	'--	'--	'--	'--	-24274	308	not hispanic or latino	female	'--	'--	white	Dead	'--	1933	1999	'--	24274	'--	'--	'--	'--	MX	NX	'--	T3	5th	'--	'--	'--	'--	'--	'--	'--	'--	'--	'--	'--	'--	not reported	'--	'--	'--	'--	'--	0	'--
0bf5bbd4-d9e8-42a6-9ab5-f2c174dec12c	TCGA-BC-A10R	TCGA-LIHC	66	'--	'--	'--	'--	-24274	308	not hispanic or latino	female	'--	'--	white	Dead	'--	1933	1999	'--	24274	'--	'--	'--	'--	MX	NX	'--	T3	5th	'--	'--	'--	'--	'--	'--	'--	'--	'--	'--	'--	'--	not reported	'--	'--	'--	'--	'--	0	'--
0d0a10b4-7b99-4043-a129-89844f258156	TCGA-DD-A39X	TCGA-LIHC	78	'--	'--	'--	'--	-28528	1694	not hispanic or latino	female	'--	'--	white	Dead	'--	1920	2002	'--	28528	'--	'--	'--	'--	M0	NX	Stage I	T1	5th	'--	'--	'--	'--	'--	'--	'--	'--	'--	'--	'--	'--	not reported	'--	'--	'--	'--	'--	0	'--
0d0a10b4-7b99-4043-a129-89844f258156	TCGA-DD-A39X	TCGA-LIHC	78	'--	'--	'--	'--	-28528	1694	not hispanic or latino	female	'--	'--	white	Dead	'--	1920	2002	'--	28528	'--	'--	'--	'--	M0	NX	Stage I	T1	5th	'--	'--	'--	'--	'--	'--	'--	'--	'--	'--	'--	'--	not reported	'--	'--	'--	'--	'--	0	'--
0d13229a-304a-48a6-a761-12e68e94a4b4	TCGA-DD-AAD3	TCGA-LIHC	43	'--	'--	'--	'--	-15706	'--	not hispanic or latino	male	'--	'--	asian	Alive	'--	1968	'--	'--	15706	'--	'--	'--	'--	M0	N0	Stage I	T1	7th	'--	'--	'--	'--	'--	'--	'--	'--	'--	'--	'--	'--	not reported	'--	'--	'--	'--	'--	0	1295
0d13229a-304a-48a6-a761-12e68e94a4b4	TCGA-DD-AAD3	TCGA-LIHC	43	'--	'--	'--	'--	-15706	'--	not hispanic or latino	male	'--	'--	asian	Alive	'--	1968	'--	'--	15706	'--	'--	'--	'--	M0	N0	Stage I	T1	7th	'--	'--	'--	'--	'--	'--	'--	'--	'--	'--	'--	'--	not reported	'--	'--	'--	'--	'--	0	1295
0e8c3831-def9-4efa-9f93-8942072d6a77	TCGA-2Y-A9GZ	TCGA-LIHC	82	'--	'--	'--	'--	-30082	848	not hispanic or latino	female	'--	'--	white	Dead	'--	1925	2009	'--	30082	'--	'--	'--	'--	MX	NX	Stage II	T2	6th	'--	'--	'--	'--	'--	'--	'--	'--	'--	'--	'--	'--	not reported	'--	'--	'--	'--	'--	0	'--
0e8c3831-def9-4efa-9f93-8942072d6a77	TCGA-2Y-A9GZ	TCGA-LIHC	82	'--	'--	'--	'--	-30082	848	not hispanic or latino	female	'--	'--	white	Dead	'--	1925	2009	'--	30082	'--	'--	'--	'--	MX	NX	Stage II	T2	6th	'--	'--	'--	'--	'--	'--	'--	'--	'--	'--	'--	'--	not reported	'--	'--	'--	'--	'--	0	'--
0ef95351-0133-4f34-a59c-90934fb161f8	TCGA-DD-A11D	TCGA-LIHC	57	'--	'--	'--	'--	-21003	1560	not hispanic or latino	female	'--	'--	white	Dead	'--	1949	2010	'--	21003	'--	'--	'--	'--	M0	N0	Stage I	T1	6th	'--	'--	'--	'--	'--	'--	'--	'--	'--	'--	'--	'--	not reported	'--	'--	'--	'--	'--	0	'--
0ef95351-0133-4f34-a59c-90934fb161f8	TCGA-DD-A11D	TCGA-LIHC	57	'--	'--	'--	'--	-21003	1560	not hispanic or latino	female	'--	'--	white	Dead	'--	1949	2010	'--	21003	'--	'--	'--	'--	M0	N0	Stage I	T1	6th	'--	'--	'--	'--	'--	'--	'--	'--	'--	'--	'--	'--	not reported	'--	'--	'--	'--	'--	0	'--
0f34d654-8984-4b8b-b345-67066d611513	TCGA-DD-AACQ	TCGA-LIHC	50	'--	'--	'--	'--	-18429	432	not hispanic or latino	male	'--	'--	asian	Dead	'--	1959	'--	'--	18429	'--	'--	'--	'--	M0	N0	Stage II	T2	6th	'--	'--	'--	'--	'--	'--	'--	'--	'--	'--	'--	'--	not reported	'--	'--	'--	'--	'--	0	429
0f34d654-8984-4b8b-b345-67066d611513	TCGA-DD-AACQ	TCGA-LIHC	50	'--	'--	'--	'--	-18429	432	not hispanic or latino	male	'--	'--	asian	Dead	'--	1959	'--	'--	18429	'--	'--	'--	'--	M0	N0	Stage II	T2	6th	'--	'--	'--	'--	'--	'--	'--	'--	'--	'--	'--	'--	not reported	'--	'--	'--	'--	'--	0	429
0ff6364a-e6f4-47ca-a7e7-14705bf0a8df	TCGA-DD-A1ED	TCGA-LIHC	68	'--	'--	'--	'--	-25039	'--	not hispanic or latino	male	'--	'--	white	Alive	'--	1938	'--	'--	25039	'--	'--	'--	'--	M0	N0	Stage I	T1	6th	'--	'--	'--	'--	'--	'--	'--	'--	'--	'--	'--	'--	not reported	'--	'--	'--	'--	'--	0	2301
0ff6364a-e6f4-47ca-a7e7-14705bf0a8df	TCGA-DD-A1ED	TCGA-LIHC	68	'--	'--	'--	'--	-25039	'--	not hispanic or latino	male	'--	'--	white	Alive	'--	1938	'--	'--	25039	'--	'--	'--	'--	M0	N0	Stage I	T1	6th	'--	'--	'--	'--	'--	'--	'--	'--	'--	'--	'--	'--	not reported	'--	'--	'--	'--	'--	0	2301
10179efc-a091-4119-8ec2-30db6269d674	TCGA-UB-A7MA	TCGA-LIHC	62	'--	'--	'--	'--	-22843	'--	not hispanic or latino	female	'--	'--	white	Alive	'--	1951	'--	'--	22843	'--	'--	'--	'--	M0	N0	Stage II	T2b	7th	'--	'--	'--	'--	'--	'--	'--	'--	'--	'--	'--	'--	not reported	'--	'--	'--	'--	'--	0	848
10179efc-a091-4119-8ec2-30db6269d674	TCGA-UB-A7MA	TCGA-LIHC	62	'--	'--	'--	'--	-22843	'--	not hispanic or latino	female	'--	'--	white	Alive	'--	1951	'--	'--	22843	'--	'--	'--	'--	M0	N0	Stage II	T2b	7th	'--	'--	'--	'--	'--	'--	'--	'--	'--	'--	'--	'--	not reported	'--	'--	'--	'--	'--	0	848
1043bc90-72c9-48c9-ae24-f617d0485e78	TCGA-DD-A4NF	TCGA-LIHC	72	'--	'--	'--	'--	-26330	'--	not hispanic or latino	male	'--	'--	white	Alive	'--	1939	'--	'--	26330	'--	'--	'--	'--	M0	N0	Stage I	T1	7th	'--	'--	'--	'--	'--	'--	'--	'--	'--	'--	'--	'--	not reported	'--	'--	'--	'--	'--	0	942
1043bc90-72c9-48c9-ae24-f617d0485e78	TCGA-DD-A4NF	TCGA-LIHC	72	'--	'--	'--	'--	-26330	'--	not hispanic or latino	male	'--	'--	white	Alive	'--	1939	'--	'--	26330	'--	'--	'--	'--	M0	N0	Stage I	T1	7th	'--	'--	'--	'--	'--	'--	'--	'--	'--	'--	'--	'--	not reported	'--	'--	'--	'--	'--	0	942
109436aa-a655-429b-8d3b-1a43385c9016	TCGA-DD-AAW0	TCGA-LIHC	54	'--	'--	'--	'--	-19981	'--	not hispanic or latino	male	'--	'--	asian	Alive	'--	1955	'--	'--	19981	'--	'--	'--	'--	M0	N0	Stage I	T1	6th	'--	'--	'--	'--	'--	'--	'--	'--	'--	'--	'--	'--	not reported	'--	'--	'--	'--	'--	0	2015
109436aa-a655-429b-8d3b-1a43385c9016	TCGA-DD-AAW0	TCGA-LIHC	54	'--	'--	'--	'--	-19981	'--	not hispanic or latino	male	'--	'--	asian	Alive	'--	1955	'--	'--	19981	'--	'--	'--	'--	M0	N0	Stage I	T1	6th	'--	'--	'--	'--	'--	'--	'--	'--	'--	'--	'--	'--	not reported	'--	'--	'--	'--	'--	0	2015
115b754d-8559-4f1d-af44-fcd8c2cef86a	TCGA-G3-A7M9	TCGA-LIHC	70	'--	'--	'--	'--	-25588	56	not hispanic or latino	male	'--	'--	white	Dead	'--	1943	2013	'--	25588	'--	'--	'--	'--	MX	NX	Stage IIIB	T3b	7th	'--	'--	'--	'--	'--	'--	'--	'--	'--	'--	'--	'--	not reported	'--	'--	'--	'--	'--	0	'--
115b754d-8559-4f1d-af44-fcd8c2cef86a	TCGA-G3-A7M9	TCGA-LIHC	70	'--	'--	'--	'--	-25588	56	not hispanic or latino	male	'--	'--	white	Dead	'--	1943	2013	'--	25588	'--	'--	'--	'--	MX	NX	Stage IIIB	T3b	7th	'--	'--	'--	'--	'--	'--	'--	'--	'--	'--	'--	'--	not reported	'--	'--	'--	'--	'--	0	'--
11823a8a-194f-4e6b-a373-ef5a3fc7d2b9	TCGA-DD-AAVW	TCGA-LIHC	35	'--	'--	'--	'--	-12986	'--	not hispanic or latino	male	'--	'--	asian	Alive	'--	1973	'--	'--	12986	'--	'--	'--	'--	M0	N0	Stage I	T1	6th	'--	'--	'--	'--	'--	'--	'--	'--	'--	'--	'--	'--	not reported	'--	'--	'--	'--	'--	0	2317
11823a8a-194f-4e6b-a373-ef5a3fc7d2b9	TCGA-DD-AAVW	TCGA-LIHC	35	'--	'--	'--	'--	-12986	'--	not hispanic or latino	male	'--	'--	asian	Alive	'--	1973	'--	'--	12986	'--	'--	'--	'--	M0	N0	Stage I	T1	6th	'--	'--	'--	'--	'--	'--	'--	'--	'--	'--	'--	'--	not reported	'--	'--	'--	'--	'--	0	2317
11f69d9f-a67d-41fa-95a9-baa194b3fcfb	TCGA-DD-AAVZ	TCGA-LIHC	38	'--	'--	'--	'--	-14005	'--	not hispanic or latino	male	'--	'--	asian	Alive	'--	1971	'--	'--	14005	'--	'--	'--	'--	M0	N0	Stage I	T1	6th	'--	'--	'--	'--	'--	'--	'--	'--	'--	'--	'--	'--	not reported	'--	'--	'--	'--	'--	0	1900
11f69d9f-a67d-41fa-95a9-baa194b3fcfb	TCGA-DD-AAVZ	TCGA-LIHC	38	'--	'--	'--	'--	-14005	'--	not hispanic or latino	male	'--	'--	asian	Alive	'--	1971	'--	'--	14005	'--	'--	'--	'--	M0	N0	Stage I	T1	6th	'--	'--	'--	'--	'--	'--	'--	'--	'--	'--	'--	'--	not reported	'--	'--	'--	'--	'--	0	1900
13a97cee-76b0-46a1-b728-d87b2248311e	TCGA-BD-A2L6	TCGA-LIHC	69	'--	'--	'--	'--	-25489	'--	not reported	male	'--	'--	white	Alive	'--	1942	'--	'--	25489	'--	'--	'--	'--	MX	NX	'--	T2	7th	'--	'--	'--	'--	'--	'--	'--	'--	'--	'--	'--	'--	not reported	'--	'--	'--	'--	'--	0	1363
13a97cee-76b0-46a1-b728-d87b2248311e	TCGA-BD-A2L6	TCGA-LIHC	69	'--	'--	'--	'--	-25489	'--	not reported	male	'--	'--	white	Alive	'--	1942	'--	'--	25489	'--	'--	'--	'--	MX	NX	'--	T2	7th	'--	'--	'--	'--	'--	'--	'--	'--	'--	'--	'--	'--	not reported	'--	'--	'--	'--	'--	0	1363
14201da5-4446-47be-af72-120b7780c6bf	TCGA-G3-A5SI	TCGA-LIHC	44	'--	'--	'--	'--	-16126	768	not hispanic or latino	male	'--	'--	asian	Dead	'--	1967	'--	'--	16126	'--	'--	'--	'--	M0	N0	Stage II	T2	7th	'--	'--	'--	'--	'--	'--	'--	'--	'--	'--	'--	'--	not reported	'--	'--	'--	'--	'--	0	447
14201da5-4446-47be-af72-120b7780c6bf	TCGA-G3-A5SI	TCGA-LIHC	44	'--	'--	'--	'--	-16126	768	not hispanic or latino	male	'--	'--	asian	Dead	'--	1967	'--	'--	16126	'--	'--	'--	'--	M0	N0	Stage II	T2	7th	'--	'--	'--	'--	'--	'--	'--	'--	'--	'--	'--	'--	not reported	'--	'--	'--	'--	'--	0	447
146c5332-1af5-4c49-b740-9a9edc795f24	TCGA-DD-AAVU	TCGA-LIHC	46	'--	'--	'--	'--	-16889	'--	not hispanic or latino	male	'--	'--	asian	Alive	'--	1962	'--	'--	16889	'--	'--	'--	'--	M0	N0	Stage II	T2	6th	'--	'--	'--	'--	'--	'--	'--	'--	'--	'--	'--	'--	not reported	'--	'--	'--	'--	'--	0	2202
146c5332-1af5-4c49-b740-9a9edc795f24	TCGA-DD-AAVU	TCGA-LIHC	46	'--	'--	'--	'--	-16889	'--	not hispanic or latino	male	'--	'--	asian	Alive	'--	1962	'--	'--	16889	'--	'--	'--	'--	M0	N0	Stage II	T2	6th	'--	'--	'--	'--	'--	'--	'--	'--	'--	'--	'--	'--	not reported	'--	'--	'--	'--	'--	0	2202
1724c96a-2aa3-43d4-992a-08af948c0f45	TCGA-G3-AAV2	TCGA-LIHC	50	'--	'--	'--	'--	-18363	'--	not hispanic or latino	male	'--	'--	white	Alive	'--	1963	'--	'--	18363	'--	'--	'--	'--	M0	N0	Stage I	T1	7th	'--	'--	'--	'--	'--	'--	'--	'--	'--	'--	'--	'--	not reported	'--	'--	'--	'--	'--	0	372
1724c96a-2aa3-43d4-992a-08af948c0f45	TCGA-G3-AAV2	TCGA-LIHC	50	'--	'--	'--	'--	-18363	'--	not hispanic or latino	male	'--	'--	white	Alive	'--	1963	'--	'--	18363	'--	'--	'--	'--	M0	N0	Stage I	T1	7th	'--	'--	'--	'--	'--	'--	'--	'--	'--	'--	'--	'--	not reported	'--	'--	'--	'--	'--	0	372
17833039-0d7e-47f0-90e6-8cabae94c124	TCGA-FV-A3R2	TCGA-LIHC	75	'--	'--	'--	'--	-27530	194	not hispanic or latino	male	'--	'--	white	Dead	'--	1930	2005	'--	27530	'--	'--	'--	'--	MX	NX	Stage I	T1	6th	'--	'--	'--	'--	'--	'--	'--	'--	'--	'--	'--	'--	not reported	'--	'--	'--	'--	'--	0	'--
17833039-0d7e-47f0-90e6-8cabae94c124	TCGA-FV-A3R2	TCGA-LIHC	75	'--	'--	'--	'--	-27530	194	not hispanic or latino	male	'--	'--	white	Dead	'--	1930	2005	'--	27530	'--	'--	'--	'--	MX	NX	Stage I	T1	6th	'--	'--	'--	'--	'--	'--	'--	'--	'--	'--	'--	'--	not reported	'--	'--	'--	'--	'--	0	'--
18602ec8-aed1-4515-b0d1-0db6d1cbb2c4	TCGA-2Y-A9H7	TCGA-LIHC	81	'--	'--	'--	'--	-29752	'--	not hispanic or latino	female	'--	'--	white	Alive	'--	1930	'--	'--	29752	'--	'--	'--	'--	MX	N0	Stage I	T1	7th	'--	'--	'--	'--	'--	'--	'--	'--	'--	'--	'--	'--	not reported	'--	'--	'--	'--	'--	0	1168
18602ec8-aed1-4515-b0d1-0db6d1cbb2c4	TCGA-2Y-A9H7	TCGA-LIHC	81	'--	'--	'--	'--	-29752	'--	not hispanic or latino	female	'--	'--	white	Alive	'--	1930	'--	'--	29752	'--	'--	'--	'--	MX	N0	Stage I	T1	7th	'--	'--	'--	'--	'--	'--	'--	'--	'--	'--	'--	'--	not reported	'--	'--	'--	'--	'--	0	1168
18c08546-bed3-4ed9-b223-479afe633c8e	TCGA-EP-A2KB	TCGA-LIHC	46	'--	'--	'--	'--	-16835	596	not hispanic or latino	female	'--	'--	white	Dead	'--	1965	'--	'--	16835	'--	'--	'--	'--	MX	NX	Stage I	T1	7th	'--	'--	'--	'--	'--	'--	'--	'--	'--	'--	'--	'--	not reported	'--	'--	'--	'--	'--	0	334
18c08546-bed3-4ed9-b223-479afe633c8e	TCGA-EP-A2KB	TCGA-LIHC	46	'--	'--	'--	'--	-16835	596	not hispanic or latino	female	'--	'--	white	Dead	'--	1965	'--	'--	16835	'--	'--	'--	'--	MX	NX	Stage I	T1	7th	'--	'--	'--	'--	'--	'--	'--	'--	'--	'--	'--	'--	not reported	'--	'--	'--	'--	'--	0	334
1943ff2c-ca53-4e3c-acc1-5ae84f4ba230	TCGA-CC-A8HU	TCGA-LIHC	39	'--	'--	'--	'--	-14367	344	not hispanic or latino	female	'--	'--	asian	Dead	'--	1974	'--	'--	14367	'--	'--	'--	'--	M0	N0	Stage IIIA	T3	6th	'--	'--	'--	'--	'--	'--	'--	'--	'--	'--	'--	'--	not reported	'--	'--	'--	'--	'--	0	0
1943ff2c-ca53-4e3c-acc1-5ae84f4ba230	TCGA-CC-A8HU	TCGA-LIHC	39	'--	'--	'--	'--	-14367	344	not hispanic or latino	female	'--	'--	asian	Dead	'--	1974	'--	'--	14367	'--	'--	'--	'--	M0	N0	Stage IIIA	T3	6th	'--	'--	'--	'--	'--	'--	'--	'--	'--	'--	'--	'--	not reported	'--	'--	'--	'--	'--	0	0
1983fade-44f1-41e0-8983-f2ce8d649655	TCGA-DD-A4NB	TCGA-LIHC	25	'--	'--	'--	'--	-9426	'--	not hispanic or latino	male	'--	'--	white	Alive	'--	1986	'--	'--	9426	'--	'--	'--	'--	M0	N0	Stage I	T1	7th	'--	'--	'--	'--	'--	'--	'--	'--	'--	'--	'--	'--	not reported	'--	'--	'--	'--	'--	0	989
1983fade-44f1-41e0-8983-f2ce8d649655	TCGA-DD-A4NB	TCGA-LIHC	25	'--	'--	'--	'--	-9426	'--	not hispanic or latino	male	'--	'--	white	Alive	'--	1986	'--	'--	9426	'--	'--	'--	'--	M0	N0	Stage I	T1	7th	'--	'--	'--	'--	'--	'--	'--	'--	'--	'--	'--	'--	not reported	'--	'--	'--	'--	'--	0	989
1987b453-f97d-45c7-9c89-b9a33313d645	TCGA-PD-A5DF	TCGA-LIHC	58	'--	'--	'--	'--	-21414	639	not hispanic or latino	female	'--	'--	white	Dead	'--	1949	2008	'--	21414	'--	'--	'--	'--	M0	N0	Stage IIIB	T4	6th	'--	'--	'--	'--	'--	'--	'--	'--	'--	'--	'--	'--	not reported	'--	'--	'--	'--	'--	0	'--
1987b453-f97d-45c7-9c89-b9a33313d645	TCGA-PD-A5DF	TCGA-LIHC	58	'--	'--	'--	'--	-21414	639	not hispanic or latino	female	'--	'--	white	Dead	'--	1949	2008	'--	21414	'--	'--	'--	'--	M0	N0	Stage IIIB	T4	6th	'--	'--	'--	'--	'--	'--	'--	'--	'--	'--	'--	'--	not reported	'--	'--	'--	'--	'--	0	'--
1ad7f17e-b3b8-40e9-aab8-5a17e0aec408	TCGA-CC-5261	TCGA-LIHC	44	'--	'--	'--	'--	-16373	97	not hispanic or latino	male	'--	'--	asian	Dead	'--	1966	'--	'--	16373	'--	'--	'--	'--	M0	N0	Stage II	T2	7th	'--	'--	'--	'--	'--	'--	'--	'--	'--	'--	'--	'--	not reported	'--	'--	'--	'--	'--	0	12
1ad7f17e-b3b8-40e9-aab8-5a17e0aec408	TCGA-CC-5261	TCGA-LIHC	44	'--	'--	'--	'--	-16373	97	not hispanic or latino	male	'--	'--	asian	Dead	'--	1966	'--	'--	16373	'--	'--	'--	'--	M0	N0	Stage II	T2	7th	'--	'--	'--	'--	'--	'--	'--	'--	'--	'--	'--	'--	not reported	'--	'--	'--	'--	'--	0	12
1b1b1af0-b19b-4086-b1b7-669fa0b88235	TCGA-DD-A11B	TCGA-LIHC	73	'--	'--	'--	'--	-26857	14	not hispanic or latino	male	'--	'--	white	Dead	'--	1932	2005	'--	26857	'--	'--	'--	'--	M0	N0	Stage I	T1	6th	'--	'--	'--	'--	'--	'--	'--	'--	'--	'--	'--	'--	not reported	'--	'--	'--	'--	'--	0	'--
1b1b1af0-b19b-4086-b1b7-669fa0b88235	TCGA-DD-A11B	TCGA-LIHC	73	'--	'--	'--	'--	-26857	14	not hispanic or latino	male	'--	'--	white	Dead	'--	1932	2005	'--	26857	'--	'--	'--	'--	M0	N0	Stage I	T1	6th	'--	'--	'--	'--	'--	'--	'--	'--	'--	'--	'--	'--	not reported	'--	'--	'--	'--	'--	0	'--
1b326242-4be6-4f05-b5fb-07ed76b49850	TCGA-GJ-A6C0	TCGA-LIHC	75	'--	'--	'--	'--	-27626	31	not hispanic or latino	female	'--	'--	white	Dead	'--	1937	2012	'--	27626	'--	'--	'--	'--	MX	NX	Stage II	T2	7th	'--	'--	'--	'--	'--	'--	'--	'--	'--	'--	'--	'--	not reported	'--	'--	'--	'--	'--	0	'--
1b326242-4be6-4f05-b5fb-07ed76b49850	TCGA-GJ-A6C0	TCGA-LIHC	75	'--	'--	'--	'--	-27626	31	not hispanic or latino	female	'--	'--	white	Dead	'--	1937	2012	'--	27626	'--	'--	'--	'--	MX	NX	Stage II	T2	7th	'--	'--	'--	'--	'--	'--	'--	'--	'--	'--	'--	'--	not reported	'--	'--	'--	'--	'--	0	'--
1b428ada-eb3f-40c2-b4bf-1bbf6b61729d	TCGA-CC-5262	TCGA-LIHC	67	'--	'--	'--	'--	-24787	103	not hispanic or latino	male	'--	'--	asian	Dead	'--	1943	'--	'--	24787	'--	'--	'--	'--	M0	N0	Stage IIIC	T4	7th	'--	'--	'--	'--	'--	'--	'--	'--	'--	'--	'--	'--	not reported	'--	'--	'--	'--	'--	0	0
1b428ada-eb3f-40c2-b4bf-1bbf6b61729d	TCGA-CC-5262	TCGA-LIHC	67	'--	'--	'--	'--	-24787	103	not hispanic or latino	male	'--	'--	asian	Dead	'--	1943	'--	'--	24787	'--	'--	'--	'--	M0	N0	Stage IIIC	T4	7th	'--	'--	'--	'--	'--	'--	'--	'--	'--	'--	'--	'--	not reported	'--	'--	'--	'--	'--	0	0
1bcf1762-7926-45f6-a367-d45fc3af7bc3	TCGA-DD-AADW	TCGA-LIHC	48	'--	'--	'--	'--	-17781	'--	not hispanic or latino	male	'--	'--	asian	Alive	'--	1965	'--	'--	17781	'--	'--	'--	'--	M0	N0	Stage I	T1	7th	'--	'--	'--	'--	'--	'--	'--	'--	'--	'--	'--	'--	not reported	'--	'--	'--	'--	'--	0	587
1bcf1762-7926-45f6-a367-d45fc3af7bc3	TCGA-DD-AADW	TCGA-LIHC	48	'--	'--	'--	'--	-17781	'--	not hispanic or latino	male	'--	'--	asian	Alive	'--	1965	'--	'--	17781	'--	'--	'--	'--	M0	N0	Stage I	T1	7th	'--	'--	'--	'--	'--	'--	'--	'--	'--	'--	'--	'--	not reported	'--	'--	'--	'--	'--	0	587
1c1e8987-676f-417b-b3b4-e0321367df55	TCGA-DD-A1EF	TCGA-LIHC	57	'--	'--	'--	'--	-21165	394	not hispanic or latino	female	'--	'--	white	Dead	'--	1950	2008	'--	21165	'--	'--	'--	'--	M0	N0	Stage I	T1	6th	'--	'--	'--	'--	'--	'--	'--	'--	'--	'--	'--	'--	not reported	'--	'--	'--	'--	'--	0	'--
1c1e8987-676f-417b-b3b4-e0321367df55	TCGA-DD-A1EF	TCGA-LIHC	57	'--	'--	'--	'--	-21165	394	not hispanic or latino	female	'--	'--	white	Dead	'--	1950	2008	'--	21165	'--	'--	'--	'--	M0	N0	Stage I	T1	6th	'--	'--	'--	'--	'--	'--	'--	'--	'--	'--	'--	'--	not reported	'--	'--	'--	'--	'--	0	'--
1d7d5166-6582-4ea1-b242-37c2c3919a3c	TCGA-XR-A8TG	TCGA-LIHC	58	'--	'--	'--	'--	-21544	'--	hispanic or latino	male	'--	'--	white	Alive	'--	1954	'--	'--	21544	'--	'--	'--	'--	M0	NX	Stage I	T1	7th	'--	'--	'--	'--	'--	'--	'--	'--	'--	'--	'--	'--	not reported	'--	'--	'--	'--	'--	0	898
1d7d5166-6582-4ea1-b242-37c2c3919a3c	TCGA-XR-A8TG	TCGA-LIHC	58	'--	'--	'--	'--	-21544	'--	hispanic or latino	male	'--	'--	white	Alive	'--	1954	'--	'--	21544	'--	'--	'--	'--	M0	NX	Stage I	T1	7th	'--	'--	'--	'--	'--	'--	'--	'--	'--	'--	'--	'--	not reported	'--	'--	'--	'--	'--	0	898
1d880aea-9efe-4a43-8a6a-6a81801da9e0	TCGA-DD-AADJ	TCGA-LIHC	70	'--	'--	'--	'--	-25863	'--	not hispanic or latino	female	'--	'--	asian	Alive	'--	1941	'--	'--	25863	'--	'--	'--	'--	M0	N0	Stage I	T1	7th	'--	'--	'--	'--	'--	'--	'--	'--	'--	'--	'--	'--	not reported	'--	'--	'--	'--	'--	0	1066
1d880aea-9efe-4a43-8a6a-6a81801da9e0	TCGA-DD-AADJ	TCGA-LIHC	70	'--	'--	'--	'--	-25863	'--	not hispanic or latino	female	'--	'--	asian	Alive	'--	1941	'--	'--	25863	'--	'--	'--	'--	M0	N0	Stage I	T1	7th	'--	'--	'--	'--	'--	'--	'--	'--	'--	'--	'--	'--	not reported	'--	'--	'--	'--	'--	0	1066
1e9f910c-82c0-4222-a62f-b656839307fc	TCGA-XR-A8TF	TCGA-LIHC	74	'--	'--	'--	'--	-27145	693	hispanic or latino	male	'--	'--	white	Dead	'--	1938	2013	'--	27145	'--	'--	'--	'--	MX	NX	Stage I	T1	7th	'--	'--	'--	'--	'--	'--	'--	'--	'--	'--	'--	'--	not reported	'--	'--	'--	'--	'--	0	'--
1e9f910c-82c0-4222-a62f-b656839307fc	TCGA-XR-A8TF	TCGA-LIHC	74	'--	'--	'--	'--	-27145	693	hispanic or latino	male	'--	'--	white	Dead	'--	1938	2013	'--	27145	'--	'--	'--	'--	MX	NX	Stage I	T1	7th	'--	'--	'--	'--	'--	'--	'--	'--	'--	'--	'--	'--	not reported	'--	'--	'--	'--	'--	0	'--
1eacfcc0-1d05-4441-b3d8-b0790e1c40f1	TCGA-K7-AAU7	TCGA-LIHC	61	'--	'--	'--	'--	-22476	'--	not hispanic or latino	male	'--	'--	white	Alive	'--	1952	'--	'--	22476	'--	'--	'--	'--	MX	NX	Stage II	T2a	7th	'--	'--	'--	'--	'--	'--	'--	'--	'--	'--	'--	'--	not reported	'--	'--	'--	'--	'--	0	359
1eacfcc0-1d05-4441-b3d8-b0790e1c40f1	TCGA-K7-AAU7	TCGA-LIHC	61	'--	'--	'--	'--	-22476	'--	not hispanic or latino	male	'--	'--	white	Alive	'--	1952	'--	'--	22476	'--	'--	'--	'--	MX	NX	Stage II	T2a	7th	'--	'--	'--	'--	'--	'--	'--	'--	'--	'--	'--	'--	not reported	'--	'--	'--	'--	'--	0	359
1f482810-433a-4d46-b81b-f7909fff8c09	TCGA-DD-AAD1	TCGA-LIHC	51	'--	'--	'--	'--	-18794	'--	not hispanic or latino	female	'--	'--	asian	Alive	'--	1959	'--	'--	18794	'--	'--	'--	'--	M0	N0	Stage I	T1	7th	'--	'--	'--	'--	'--	'--	'--	'--	'--	'--	'--	'--	not reported	'--	'--	'--	'--	'--	0	564
1f482810-433a-4d46-b81b-f7909fff8c09	TCGA-DD-AAD1	TCGA-LIHC	51	'--	'--	'--	'--	-18794	'--	not hispanic or latino	female	'--	'--	asian	Alive	'--	1959	'--	'--	18794	'--	'--	'--	'--	M0	N0	Stage I	T1	7th	'--	'--	'--	'--	'--	'--	'--	'--	'--	'--	'--	'--	not reported	'--	'--	'--	'--	'--	0	564
20bb3855-66e2-46d4-b189-006b4b254c2e	TCGA-ED-A7XO	TCGA-LIHC	29	'--	'--	'--	'--	-10828	'--	not hispanic or latino	male	'--	'--	asian	Alive	'--	1984	'--	'--	10828	'--	'--	'--	'--	M0	N0	Stage IIIA	T3a	7th	'--	'--	'--	'--	'--	'--	'--	'--	'--	'--	'--	'--	not reported	'--	'--	'--	'--	'--	0	427
20bb3855-66e2-46d4-b189-006b4b254c2e	TCGA-ED-A7XO	TCGA-LIHC	29	'--	'--	'--	'--	-10828	'--	not hispanic or latino	male	'--	'--	asian	Alive	'--	1984	'--	'--	10828	'--	'--	'--	'--	M0	N0	Stage IIIA	T3a	7th	'--	'--	'--	'--	'--	'--	'--	'--	'--	'--	'--	'--	not reported	'--	'--	'--	'--	'--	0	427
219b067c-522f-4971-b0d0-86f9971d369d	TCGA-DD-AACH	TCGA-LIHC	69	'--	'--	'--	'--	-25544	195	not hispanic or latino	male	'--	'--	asian	Dead	'--	1939	2008	'--	25544	'--	'--	'--	'--	M0	N0	Stage II	T2	6th	'--	'--	'--	'--	'--	'--	'--	'--	'--	'--	'--	'--	not reported	'--	'--	'--	'--	'--	0	'--
219b067c-522f-4971-b0d0-86f9971d369d	TCGA-DD-AACH	TCGA-LIHC	69	'--	'--	'--	'--	-25544	195	not hispanic or latino	male	'--	'--	asian	Dead	'--	1939	2008	'--	25544	'--	'--	'--	'--	M0	N0	Stage II	T2	6th	'--	'--	'--	'--	'--	'--	'--	'--	'--	'--	'--	'--	not reported	'--	'--	'--	'--	'--	0	'--
22077056-067d-4db5-98e5-106778ceca56	TCGA-ZP-A9CZ	TCGA-LIHC	72	'--	'--	'--	'--	-26403	'--	not hispanic or latino	male	'--	'--	asian	Alive	'--	1939	'--	'--	26403	'--	'--	'--	'--	MX	NX	'--	T1	7th	'--	'--	'--	'--	'--	'--	'--	'--	'--	'--	'--	'--	not reported	'--	'--	'--	'--	'--	0	706
22077056-067d-4db5-98e5-106778ceca56	TCGA-ZP-A9CZ	TCGA-LIHC	72	'--	'--	'--	'--	-26403	'--	not hispanic or latino	male	'--	'--	asian	Alive	'--	1939	'--	'--	26403	'--	'--	'--	'--	MX	NX	'--	T1	7th	'--	'--	'--	'--	'--	'--	'--	'--	'--	'--	'--	'--	not reported	'--	'--	'--	'--	'--	0	706
220f75d7-08a4-4936-b4b2-0750e87ccdf5	TCGA-CC-A7IE	TCGA-LIHC	57	'--	'--	'--	'--	-20985	217	not hispanic or latino	male	'--	'--	asian	Dead	'--	1955	'--	'--	20985	'--	'--	'--	'--	M0	N0	Stage IIIA	T3	6th	'--	'--	'--	'--	'--	'--	'--	'--	'--	'--	'--	'--	not reported	'--	'--	'--	'--	'--	0	0
220f75d7-08a4-4936-b4b2-0750e87ccdf5	TCGA-CC-A7IE	TCGA-LIHC	57	'--	'--	'--	'--	-20985	217	not hispanic or latino	male	'--	'--	asian	Dead	'--	1955	'--	'--	20985	'--	'--	'--	'--	M0	N0	Stage IIIA	T3	6th	'--	'--	'--	'--	'--	'--	'--	'--	'--	'--	'--	'--	not reported	'--	'--	'--	'--	'--	0	0
22dd3876-1f2c-4ddd-8fae-f5fb820993ba	TCGA-MI-A75G	TCGA-LIHC	63	'--	'--	'--	'--	-23284	'--	not hispanic or latino	male	'--	'--	white	Alive	'--	1949	'--	'--	23284	'--	'--	'--	'--	M0	N0	Stage II	T2	7th	'--	'--	'--	'--	'--	'--	'--	'--	'--	'--	'--	'--	not reported	'--	'--	'--	'--	'--	0	698
22dd3876-1f2c-4ddd-8fae-f5fb820993ba	TCGA-MI-A75G	TCGA-LIHC	63	'--	'--	'--	'--	-23284	'--	not hispanic or latino	male	'--	'--	white	Alive	'--	1949	'--	'--	23284	'--	'--	'--	'--	M0	N0	Stage II	T2	7th	'--	'--	'--	'--	'--	'--	'--	'--	'--	'--	'--	'--	not reported	'--	'--	'--	'--	'--	0	698
23103931-cc29-4f89-ae9c-79d53401ecea	TCGA-BC-A10U	TCGA-LIHC	69	'--	'--	'--	'--	-25305	837	not hispanic or latino	male	'--	'--	white	Dead	'--	1931	2002	'--	25305	'--	'--	'--	'--	MX	NX	'--	T2	5th	'--	'--	'--	'--	'--	'--	'--	'--	'--	'--	'--	'--	not reported	'--	'--	'--	'--	'--	0	'--
23103931-cc29-4f89-ae9c-79d53401ecea	TCGA-BC-A10U	TCGA-LIHC	69	'--	'--	'--	'--	-25305	837	not hispanic or latino	male	'--	'--	white	Dead	'--	1931	2002	'--	25305	'--	'--	'--	'--	MX	NX	'--	T2	5th	'--	'--	'--	'--	'--	'--	'--	'--	'--	'--	'--	'--	not reported	'--	'--	'--	'--	'--	0	'--
239b4298-b090-480a-a19f-9758a827aa30	TCGA-G3-A25Y	TCGA-LIHC	52	'--	'--	'--	'--	-19055	452	not hispanic or latino	female	'--	'--	asian	Dead	'--	1954	2007	'--	19055	'--	'--	'--	'--	M0	N0	Stage I	T1	6th	'--	'--	'--	'--	'--	'--	'--	'--	'--	'--	'--	'--	not reported	'--	'--	'--	'--	'--	0	'--
239b4298-b090-480a-a19f-9758a827aa30	TCGA-G3-A25Y	TCGA-LIHC	52	'--	'--	'--	'--	-19055	452	not hispanic or latino	female	'--	'--	asian	Dead	'--	1954	2007	'--	19055	'--	'--	'--	'--	M0	N0	Stage I	T1	6th	'--	'--	'--	'--	'--	'--	'--	'--	'--	'--	'--	'--	not reported	'--	'--	'--	'--	'--	0	'--
23d8e6a0-fa79-4323-a0a6-2dea2a319667	TCGA-CC-A5UE	TCGA-LIHC	48	'--	'--	'--	'--	-17805	272	not hispanic or latino	male	'--	'--	asian	Dead	'--	1964	'--	'--	17805	'--	'--	'--	'--	M0	N0	Stage IIIB	T4	6th	'--	'--	'--	'--	'--	'--	'--	'--	'--	'--	'--	'--	not reported	'--	'--	'--	'--	'--	0	0
23d8e6a0-fa79-4323-a0a6-2dea2a319667	TCGA-CC-A5UE	TCGA-LIHC	48	'--	'--	'--	'--	-17805	272	not hispanic or latino	male	'--	'--	asian	Dead	'--	1964	'--	'--	17805	'--	'--	'--	'--	M0	N0	Stage IIIB	T4	6th	'--	'--	'--	'--	'--	'--	'--	'--	'--	'--	'--	'--	not reported	'--	'--	'--	'--	'--	0	0
24170a77-94e0-4002-9d3e-a46c84e84fca	TCGA-DD-A73D	TCGA-LIHC	68	'--	'--	'--	'--	-24941	'--	not hispanic or latino	female	'--	'--	white	Alive	'--	1944	'--	'--	24941	'--	'--	'--	'--	MX	NX	Stage II	T2	7th	'--	'--	'--	'--	'--	'--	'--	'--	'--	'--	'--	'--	not reported	'--	'--	'--	'--	'--	0	693
24170a77-94e0-4002-9d3e-a46c84e84fca	TCGA-DD-A73D	TCGA-LIHC	68	'--	'--	'--	'--	-24941	'--	not hispanic or latino	female	'--	'--	white	Alive	'--	1944	'--	'--	24941	'--	'--	'--	'--	MX	NX	Stage II	T2	7th	'--	'--	'--	'--	'--	'--	'--	'--	'--	'--	'--	'--	not reported	'--	'--	'--	'--	'--	0	693
24259d55-20ac-4359-861f-dcad7ad88cee	TCGA-G3-A5SK	TCGA-LIHC	58	'--	'--	'--	'--	-21320	'--	not hispanic or latino	male	'--	'--	white	Alive	'--	1954	'--	'--	21320	'--	'--	'--	'--	M0	NX	Stage I	T1	7th	'--	'--	'--	'--	'--	'--	'--	'--	'--	'--	'--	'--	not reported	'--	'--	'--	'--	'--	0	744
24259d55-20ac-4359-861f-dcad7ad88cee	TCGA-G3-A5SK	TCGA-LIHC	58	'--	'--	'--	'--	-21320	'--	not hispanic or latino	male	'--	'--	white	Alive	'--	1954	'--	'--	21320	'--	'--	'--	'--	M0	NX	Stage I	T1	7th	'--	'--	'--	'--	'--	'--	'--	'--	'--	'--	'--	'--	not reported	'--	'--	'--	'--	'--	0	744
24b66729-242b-4771-819d-77c9a1fcbb10	TCGA-DD-AAD8	TCGA-LIHC	73	'--	'--	'--	'--	-26781	'--	not hispanic or latino	female	'--	'--	asian	Alive	'--	1938	'--	'--	26781	'--	'--	'--	'--	M0	N0	Stage I	T1	7th	'--	'--	'--	'--	'--	'--	'--	'--	'--	'--	'--	'--	not reported	'--	'--	'--	'--	'--	0	1219
24b66729-242b-4771-819d-77c9a1fcbb10	TCGA-DD-AAD8	TCGA-LIHC	73	'--	'--	'--	'--	-26781	'--	not hispanic or latino	female	'--	'--	asian	Alive	'--	1938	'--	'--	26781	'--	'--	'--	'--	M0	N0	Stage I	T1	7th	'--	'--	'--	'--	'--	'--	'--	'--	'--	'--	'--	'--	not reported	'--	'--	'--	'--	'--	0	1219
25e893ad-a0fd-45ae-9aa9-9bcd7c2ec8e5	TCGA-MR-A520	TCGA-LIHC	58	'--	'--	'--	'--	-21398	'--	not hispanic or latino	male	'--	'--	white	Alive	'--	1954	'--	'--	21398	'--	'--	'--	'--	MX	NX	Stage I	T1	7th	'--	'--	'--	'--	'--	'--	'--	'--	'--	'--	'--	'--	not reported	'--	'--	'--	'--	'--	0	229
25e893ad-a0fd-45ae-9aa9-9bcd7c2ec8e5	TCGA-MR-A520	TCGA-LIHC	58	'--	'--	'--	'--	-21398	'--	not hispanic or latino	male	'--	'--	white	Alive	'--	1954	'--	'--	21398	'--	'--	'--	'--	MX	NX	Stage I	T1	7th	'--	'--	'--	'--	'--	'--	'--	'--	'--	'--	'--	'--	not reported	'--	'--	'--	'--	'--	0	229
2681f83d-233f-4ea2-b5e6-3c05af81f123	TCGA-G3-A7M6	TCGA-LIHC	60	'--	'--	'--	'--	-22205	'--	not hispanic or latino	female	'--	'--	white	Alive	'--	1953	'--	'--	22205	'--	'--	'--	'--	MX	NX	Stage I	T1	7th	'--	'--	'--	'--	'--	'--	'--	'--	'--	'--	'--	'--	not reported	'--	'--	'--	'--	'--	0	632
2681f83d-233f-4ea2-b5e6-3c05af81f123	TCGA-G3-A7M6	TCGA-LIHC	60	'--	'--	'--	'--	-22205	'--	not hispanic or latino	female	'--	'--	white	Alive	'--	1953	'--	'--	22205	'--	'--	'--	'--	MX	NX	Stage I	T1	7th	'--	'--	'--	'--	'--	'--	'--	'--	'--	'--	'--	'--	not reported	'--	'--	'--	'--	'--	0	632
26d93d77-ab66-45aa-a162-98d091221afb	TCGA-RC-A7SB	TCGA-LIHC	53	'--	'--	'--	'--	-19698	'--	not hispanic or latino	male	'--	'--	asian	Alive	'--	1959	'--	'--	19698	'--	'--	'--	'--	M0	N0	Stage II	T2	7th	'--	'--	'--	'--	'--	'--	'--	'--	'--	'--	'--	'--	not reported	'--	'--	'--	'--	'--	0	588
26d93d77-ab66-45aa-a162-98d091221afb	TCGA-RC-A7SB	TCGA-LIHC	53	'--	'--	'--	'--	-19698	'--	not hispanic or latino	male	'--	'--	asian	Alive	'--	1959	'--	'--	19698	'--	'--	'--	'--	M0	N0	Stage II	T2	7th	'--	'--	'--	'--	'--	'--	'--	'--	'--	'--	'--	'--	not reported	'--	'--	'--	'--	'--	0	588
2854ffe8-1f77-497a-bf49-11e0189fee35	TCGA-DD-A1EL	TCGA-LIHC	23	'--	'--	'--	'--	-8573	415	not hispanic or latino	male	'--	'--	black or african american	Dead	'--	1986	2010	'--	8573	'--	'--	'--	'--	M0	N0	Stage II	T2	6th	'--	'--	'--	'--	'--	'--	'--	'--	'--	'--	'--	'--	not reported	'--	'--	'--	'--	'--	0	'--
2854ffe8-1f77-497a-bf49-11e0189fee35	TCGA-DD-A1EL	TCGA-LIHC	23	'--	'--	'--	'--	-8573	415	not hispanic or latino	male	'--	'--	black or african american	Dead	'--	1986	2010	'--	8573	'--	'--	'--	'--	M0	N0	Stage II	T2	6th	'--	'--	'--	'--	'--	'--	'--	'--	'--	'--	'--	'--	not reported	'--	'--	'--	'--	'--	0	'--
290890eb-321c-45dc-9cd1-45676c6e5e96	TCGA-5R-AA1C	TCGA-LIHC	57	'--	'--	'--	'--	-21073	'--	not hispanic or latino	male	'--	'--	white	Alive	'--	1956	'--	'--	21073	'--	'--	'--	'--	M0	N0	Stage II	T2	7th	'--	'--	'--	'--	'--	'--	'--	'--	'--	'--	'--	'--	not reported	'--	'--	'--	'--	'--	0	520
290890eb-321c-45dc-9cd1-45676c6e5e96	TCGA-5R-AA1C	TCGA-LIHC	57	'--	'--	'--	'--	-21073	'--	not hispanic or latino	male	'--	'--	white	Alive	'--	1956	'--	'--	21073	'--	'--	'--	'--	M0	N0	Stage II	T2	7th	'--	'--	'--	'--	'--	'--	'--	'--	'--	'--	'--	'--	not reported	'--	'--	'--	'--	'--	0	520
2bea076b-c923-4a91-a37b-c6615fec021c	TCGA-ED-A8O5	TCGA-LIHC	59	'--	'--	'--	'--	-21648	'--	not hispanic or latino	female	'--	'--	asian	Alive	'--	1954	'--	'--	21648	'--	'--	'--	'--	M0	N0	Stage IIIA	T3a	7th	'--	'--	'--	'--	'--	'--	'--	'--	'--	'--	'--	'--	not reported	'--	'--	'--	'--	'--	0	406
2bea076b-c923-4a91-a37b-c6615fec021c	TCGA-ED-A8O5	TCGA-LIHC	59	'--	'--	'--	'--	-21648	'--	not hispanic or latino	female	'--	'--	asian	Alive	'--	1954	'--	'--	21648	'--	'--	'--	'--	M0	N0	Stage IIIA	T3a	7th	'--	'--	'--	'--	'--	'--	'--	'--	'--	'--	'--	'--	not reported	'--	'--	'--	'--	'--	0	406
2c041473-eaaa-4b7c-9b2e-b9da3543ad18	TCGA-2V-A95S	TCGA-LIHC	'--	'--	'--	'--	'--	'--	'--	not hispanic or latino	male	'--	'--	asian	Alive	'--	'--	'--	'--	'--	'--	'--	'--	'--	MX	NX	Stage II	T2	7th	'--	'--	'--	'--	'--	'--	'--	'--	'--	'--	'--	'--	not reported	'--	'--	'--	'--	'--	'--	'--
2c041473-eaaa-4b7c-9b2e-b9da3543ad18	TCGA-2V-A95S	TCGA-LIHC	'--	'--	'--	'--	'--	'--	'--	not hispanic or latino	male	'--	'--	asian	Alive	'--	'--	'--	'--	'--	'--	'--	'--	'--	MX	NX	Stage II	T2	7th	'--	'--	'--	'--	'--	'--	'--	'--	'--	'--	'--	'--	not reported	'--	'--	'--	'--	'--	'--	'--
2c53d48d-e3bc-49f3-bbe0-2eee24252b4c	TCGA-CC-A3MB	TCGA-LIHC	36	'--	'--	'--	'--	-13255	315	not hispanic or latino	male	'--	'--	asian	Dead	'--	1975	'--	'--	13255	'--	'--	'--	'--	M0	N0	Stage IIIA	T3	7th	'--	'--	'--	'--	'--	'--	'--	'--	'--	'--	'--	'--	not reported	'--	'--	'--	'--	'--	0	3
2c53d48d-e3bc-49f3-bbe0-2eee24252b4c	TCGA-CC-A3MB	TCGA-LIHC	36	'--	'--	'--	'--	-13255	315	not hispanic or latino	male	'--	'--	asian	Dead	'--	1975	'--	'--	13255	'--	'--	'--	'--	M0	N0	Stage IIIA	T3	7th	'--	'--	'--	'--	'--	'--	'--	'--	'--	'--	'--	'--	not reported	'--	'--	'--	'--	'--	0	3
2c8a1e74-33de-453f-8d1e-e226185e52fc	TCGA-G3-A5SJ	TCGA-LIHC	59	'--	'--	'--	'--	-21848	'--	not hispanic or latino	male	'--	'--	white	Alive	'--	1953	'--	'--	21848	'--	'--	'--	'--	M0	NX	Stage I	T1	7th	'--	'--	'--	'--	'--	'--	'--	'--	'--	'--	'--	'--	not reported	'--	'--	'--	'--	'--	0	698
2c8a1e74-33de-453f-8d1e-e226185e52fc	TCGA-G3-A5SJ	TCGA-LIHC	59	'--	'--	'--	'--	-21848	'--	not hispanic or latino	male	'--	'--	white	Alive	'--	1953	'--	'--	21848	'--	'--	'--	'--	M0	NX	Stage I	T1	7th	'--	'--	'--	'--	'--	'--	'--	'--	'--	'--	'--	'--	not reported	'--	'--	'--	'--	'--	0	698
2d00f09f-0074-46c8-b357-b5f33567762a	TCGA-HP-A5MZ	TCGA-LIHC	78	'--	'--	'--	'--	-22702	91	not reported	male	'--	'--	not reported	Dead	'--	'--	'--	'--	22702	'--	'--	'--	'--	M0	NX	Stage I	T1	6th	'--	'--	'--	'--	'--	'--	'--	'--	'--	'--	'--	'--	not reported	'--	'--	'--	'--	'--	0	'--
2d00f09f-0074-46c8-b357-b5f33567762a	TCGA-HP-A5MZ	TCGA-LIHC	78	'--	'--	'--	'--	-22702	91	not reported	male	'--	'--	not reported	Dead	'--	'--	'--	'--	22702	'--	'--	'--	'--	M0	NX	Stage I	T1	6th	'--	'--	'--	'--	'--	'--	'--	'--	'--	'--	'--	'--	not reported	'--	'--	'--	'--	'--	0	'--
2d1dc64d-27de-4c83-a7fa-88da5b48bf24	TCGA-RC-A6M4	TCGA-LIHC	74	'--	'--	'--	'--	-27327	'--	not hispanic or latino	female	'--	'--	white	Alive	'--	1936	'--	'--	27327	'--	'--	'--	'--	MX	NX	Stage IIIA	T3	7th	'--	'--	'--	'--	'--	'--	'--	'--	'--	'--	'--	'--	not reported	'--	'--	'--	'--	'--	0	22
2d1dc64d-27de-4c83-a7fa-88da5b48bf24	TCGA-RC-A6M4	TCGA-LIHC	74	'--	'--	'--	'--	-27327	'--	not hispanic or latino	female	'--	'--	white	Alive	'--	1936	'--	'--	27327	'--	'--	'--	'--	MX	NX	Stage IIIA	T3	7th	'--	'--	'--	'--	'--	'--	'--	'--	'--	'--	'--	'--	not reported	'--	'--	'--	'--	'--	0	22
2f3d22ad-6917-4189-89d9-2a06c2d2de0a	TCGA-G3-A25Z	TCGA-LIHC	58	'--	'--	'--	'--	-21509	'--	not hispanic or latino	male	'--	'--	asian	Alive	'--	1952	'--	'--	21509	'--	'--	'--	'--	M0	N0	Stage I	T1	7th	'--	'--	'--	'--	'--	'--	'--	'--	'--	'--	'--	'--	not reported	'--	'--	'--	'--	'--	0	655
2f3d22ad-6917-4189-89d9-2a06c2d2de0a	TCGA-G3-A25Z	TCGA-LIHC	58	'--	'--	'--	'--	-21509	'--	not hispanic or latino	male	'--	'--	asian	Alive	'--	1952	'--	'--	21509	'--	'--	'--	'--	M0	N0	Stage I	T1	7th	'--	'--	'--	'--	'--	'--	'--	'--	'--	'--	'--	'--	not reported	'--	'--	'--	'--	'--	0	655
3134f7d1-3359-497a-b8be-1f317d8ddaaa	TCGA-K7-A5RF	TCGA-LIHC	64	'--	'--	'--	'--	-23557	'--	not hispanic or latino	male	'--	'--	white	Alive	'--	1948	'--	'--	23557	'--	'--	'--	'--	MX	NX	Stage I	T1	7th	'--	'--	'--	'--	'--	'--	'--	'--	'--	'--	'--	'--	not reported	'--	'--	'--	'--	'--	0	631
3134f7d1-3359-497a-b8be-1f317d8ddaaa	TCGA-K7-A5RF	TCGA-LIHC	64	'--	'--	'--	'--	-23557	'--	not hispanic or latino	male	'--	'--	white	Alive	'--	1948	'--	'--	23557	'--	'--	'--	'--	MX	NX	Stage I	T1	7th	'--	'--	'--	'--	'--	'--	'--	'--	'--	'--	'--	'--	not reported	'--	'--	'--	'--	'--	0	631
31a2ecc5-2d45-4823-8187-dc701dd412a8	TCGA-2Y-A9GT	TCGA-LIHC	51	'--	'--	'--	'--	-18768	1624	not hispanic or latino	male	'--	'--	white	Dead	'--	1955	2010	'--	18768	'--	'--	'--	'--	MX	NX	Stage I	T1	6th	'--	'--	'--	'--	'--	'--	'--	'--	'--	'--	'--	'--	not reported	'--	'--	'--	'--	'--	0	'--
31a2ecc5-2d45-4823-8187-dc701dd412a8	TCGA-2Y-A9GT	TCGA-LIHC	51	'--	'--	'--	'--	-18768	1624	not hispanic or latino	male	'--	'--	white	Dead	'--	1955	2010	'--	18768	'--	'--	'--	'--	MX	NX	Stage I	T1	6th	'--	'--	'--	'--	'--	'--	'--	'--	'--	'--	'--	'--	not reported	'--	'--	'--	'--	'--	0	'--
31c7d56b-4af7-4fdb-ba83-63bf615fcc3d	TCGA-DD-AAW1	TCGA-LIHC	55	'--	'--	'--	'--	-20288	'--	not hispanic or latino	male	'--	'--	asian	Alive	'--	1954	'--	'--	20288	'--	'--	'--	'--	M0	N0	Stage IIIA	T3	6th	'--	'--	'--	'--	'--	'--	'--	'--	'--	'--	'--	'--	not reported	'--	'--	'--	'--	'--	0	1989
31c7d56b-4af7-4fdb-ba83-63bf615fcc3d	TCGA-DD-AAW1	TCGA-LIHC	55	'--	'--	'--	'--	-20288	'--	not hispanic or latino	male	'--	'--	asian	Alive	'--	1954	'--	'--	20288	'--	'--	'--	'--	M0	N0	Stage IIIA	T3	6th	'--	'--	'--	'--	'--	'--	'--	'--	'--	'--	'--	'--	not reported	'--	'--	'--	'--	'--	0	1989
32a98b3d-4cbd-4dcc-ac71-428fafc5e1c3	TCGA-RC-A7SH	TCGA-LIHC	42	'--	'--	'--	'--	-15560	'--	not hispanic or latino	male	'--	'--	asian	Alive	'--	1970	'--	'--	15560	'--	'--	'--	'--	M0	N0	Stage II	T2	7th	'--	'--	'--	'--	'--	'--	'--	'--	'--	'--	'--	'--	not reported	'--	'--	'--	'--	'--	0	468
32a98b3d-4cbd-4dcc-ac71-428fafc5e1c3	TCGA-RC-A7SH	TCGA-LIHC	42	'--	'--	'--	'--	-15560	'--	not hispanic or latino	male	'--	'--	asian	Alive	'--	1970	'--	'--	15560	'--	'--	'--	'--	M0	N0	Stage II	T2	7th	'--	'--	'--	'--	'--	'--	'--	'--	'--	'--	'--	'--	not reported	'--	'--	'--	'--	'--	0	468
32e39c1d-b8e8-4efe-b451-8efb112d3518	TCGA-DD-AADN	TCGA-LIHC	59	'--	'--	'--	'--	-21632	'--	not hispanic or latino	male	'--	'--	asian	Alive	'--	1953	'--	'--	21632	'--	'--	'--	'--	MX	NX	Stage I	T1	7th	'--	'--	'--	'--	'--	'--	'--	'--	'--	'--	'--	'--	not reported	'--	'--	'--	'--	'--	0	898
32e39c1d-b8e8-4efe-b451-8efb112d3518	TCGA-DD-AADN	TCGA-LIHC	59	'--	'--	'--	'--	-21632	'--	not hispanic or latino	male	'--	'--	asian	Alive	'--	1953	'--	'--	21632	'--	'--	'--	'--	MX	NX	Stage I	T1	7th	'--	'--	'--	'--	'--	'--	'--	'--	'--	'--	'--	'--	not reported	'--	'--	'--	'--	'--	0	898
34303cdd-c31c-4b95-9965-2a5513dc322d	TCGA-ED-A66Y	TCGA-LIHC	51	'--	'--	'--	'--	-18797	296	not hispanic or latino	female	'--	'--	asian	Dead	'--	1962	'--	'--	18797	'--	'--	'--	'--	M0	N0	Stage IIIA	T3a	7th	'--	'--	'--	'--	'--	'--	'--	'--	'--	'--	'--	'--	not reported	'--	'--	'--	'--	'--	0	7
34303cdd-c31c-4b95-9965-2a5513dc322d	TCGA-ED-A66Y	TCGA-LIHC	51	'--	'--	'--	'--	-18797	296	not hispanic or latino	female	'--	'--	asian	Dead	'--	1962	'--	'--	18797	'--	'--	'--	'--	M0	N0	Stage IIIA	T3a	7th	'--	'--	'--	'--	'--	'--	'--	'--	'--	'--	'--	'--	not reported	'--	'--	'--	'--	'--	0	7
34413807-07be-4204-b095-5e1dd1ed87dc	TCGA-DD-AACO	TCGA-LIHC	40	'--	'--	'--	'--	-14796	'--	not hispanic or latino	male	'--	'--	asian	Alive	'--	1969	'--	'--	14796	'--	'--	'--	'--	M0	N0	Stage I	T1	6th	'--	'--	'--	'--	'--	'--	'--	'--	'--	'--	'--	'--	not reported	'--	'--	'--	'--	'--	0	1876
34413807-07be-4204-b095-5e1dd1ed87dc	TCGA-DD-AACO	TCGA-LIHC	40	'--	'--	'--	'--	-14796	'--	not hispanic or latino	male	'--	'--	asian	Alive	'--	1969	'--	'--	14796	'--	'--	'--	'--	M0	N0	Stage I	T1	6th	'--	'--	'--	'--	'--	'--	'--	'--	'--	'--	'--	'--	not reported	'--	'--	'--	'--	'--	0	1876
34416be6-b6d6-4029-b899-9ba685e39590	TCGA-DD-AAEI	TCGA-LIHC	72	'--	'--	'--	'--	-26465	'--	not hispanic or latino	male	'--	'--	asian	Alive	'--	1938	'--	'--	26465	'--	'--	'--	'--	M0	N0	Stage I	T1	7th	'--	'--	'--	'--	'--	'--	'--	'--	'--	'--	'--	'--	not reported	'--	'--	'--	'--	'--	0	1531
34416be6-b6d6-4029-b899-9ba685e39590	TCGA-DD-AAEI	TCGA-LIHC	72	'--	'--	'--	'--	-26465	'--	not hispanic or latino	male	'--	'--	asian	Alive	'--	1938	'--	'--	26465	'--	'--	'--	'--	M0	N0	Stage I	T1	7th	'--	'--	'--	'--	'--	'--	'--	'--	'--	'--	'--	'--	not reported	'--	'--	'--	'--	'--	0	1531
34fd27ce-930a-4f29-8a6e-dae4949d92eb	TCGA-ZP-A9CY	TCGA-LIHC	66	'--	'--	'--	'--	-24223	'--	not hispanic or latino	female	'--	'--	white	Alive	'--	1945	'--	'--	24223	'--	'--	'--	'--	MX	NX	'--	T1	7th	'--	'--	'--	'--	'--	'--	'--	'--	'--	'--	'--	'--	not reported	'--	'--	'--	'--	'--	0	782
34fd27ce-930a-4f29-8a6e-dae4949d92eb	TCGA-ZP-A9CY	TCGA-LIHC	66	'--	'--	'--	'--	-24223	'--	not hispanic or latino	female	'--	'--	white	Alive	'--	1945	'--	'--	24223	'--	'--	'--	'--	MX	NX	'--	T1	7th	'--	'--	'--	'--	'--	'--	'--	'--	'--	'--	'--	'--	not reported	'--	'--	'--	'--	'--	0	782
3528dd91-1a6d-4d41-a3ee-829c857cc904	TCGA-2Y-A9H8	TCGA-LIHC	85	'--	'--	'--	'--	-31322	633	not hispanic or latino	female	'--	'--	white	Dead	'--	1926	2012	'--	31322	'--	'--	'--	'--	MX	NX	'--	T1	7th	'--	'--	'--	'--	'--	'--	'--	'--	'--	'--	'--	'--	not reported	'--	'--	'--	'--	'--	0	'--
3528dd91-1a6d-4d41-a3ee-829c857cc904	TCGA-2Y-A9H8	TCGA-LIHC	85	'--	'--	'--	'--	-31322	633	not hispanic or latino	female	'--	'--	white	Dead	'--	1926	2012	'--	31322	'--	'--	'--	'--	MX	NX	'--	T1	7th	'--	'--	'--	'--	'--	'--	'--	'--	'--	'--	'--	'--	not reported	'--	'--	'--	'--	'--	0	'--
357c1c08-f368-4cae-8f20-9be241b30479	TCGA-DD-A3A2	TCGA-LIHC	76	'--	'--	'--	'--	-27930	2131	not hispanic or latino	female	'--	'--	white	Dead	'--	1922	2003	'--	27930	'--	'--	'--	'--	M0	N0	Stage I	T1	5th	'--	'--	'--	'--	'--	'--	'--	'--	'--	'--	'--	'--	not reported	'--	'--	'--	'--	'--	0	'--
357c1c08-f368-4cae-8f20-9be241b30479	TCGA-DD-A3A2	TCGA-LIHC	76	'--	'--	'--	'--	-27930	2131	not hispanic or latino	female	'--	'--	white	Dead	'--	1922	2003	'--	27930	'--	'--	'--	'--	M0	N0	Stage I	T1	5th	'--	'--	'--	'--	'--	'--	'--	'--	'--	'--	'--	'--	not reported	'--	'--	'--	'--	'--	0	'--
3837c8ac-6c9e-499b-a4e7-d42c870bcb49	TCGA-CC-A5UD	TCGA-LIHC	45	'--	'--	'--	'--	-16702	304	not hispanic or latino	male	'--	'--	asian	Dead	'--	1967	'--	'--	16702	'--	'--	'--	'--	M0	N0	Stage IIIA	T3	6th	'--	'--	'--	'--	'--	'--	'--	'--	'--	'--	'--	'--	not reported	'--	'--	'--	'--	'--	0	0
3837c8ac-6c9e-499b-a4e7-d42c870bcb49	TCGA-CC-A5UD	TCGA-LIHC	45	'--	'--	'--	'--	-16702	304	not hispanic or latino	male	'--	'--	asian	Dead	'--	1967	'--	'--	16702	'--	'--	'--	'--	M0	N0	Stage IIIA	T3	6th	'--	'--	'--	'--	'--	'--	'--	'--	'--	'--	'--	'--	not reported	'--	'--	'--	'--	'--	0	0
396ef7c2-343e-4d5c-9b20-adc0a52c1978	TCGA-ZP-A9D0	TCGA-LIHC	67	'--	'--	'--	'--	-24525	'--	not hispanic or latino	female	'--	'--	black or african american	Alive	'--	1944	'--	'--	24525	'--	'--	'--	'--	MX	NX	'--	T1	7th	'--	'--	'--	'--	'--	'--	'--	'--	'--	'--	'--	'--	not reported	'--	'--	'--	'--	'--	0	1091
396ef7c2-343e-4d5c-9b20-adc0a52c1978	TCGA-ZP-A9D0	TCGA-LIHC	67	'--	'--	'--	'--	-24525	'--	not hispanic or latino	female	'--	'--	black or african american	Alive	'--	1944	'--	'--	24525	'--	'--	'--	'--	MX	NX	'--	T1	7th	'--	'--	'--	'--	'--	'--	'--	'--	'--	'--	'--	'--	not reported	'--	'--	'--	'--	'--	0	1091
39baf24a-4032-4c23-b3fe-2c50df1881f6	TCGA-BC-A10W	TCGA-LIHC	50	'--	'--	'--	'--	-18562	91	not hispanic or latino	male	'--	'--	asian	Dead	'--	1952	2002	'--	18562	'--	'--	'--	'--	MX	NX	'--	T4	5th	'--	'--	'--	'--	'--	'--	'--	'--	'--	'--	'--	'--	not reported	'--	'--	'--	'--	'--	0	'--
39baf24a-4032-4c23-b3fe-2c50df1881f6	TCGA-BC-A10W	TCGA-LIHC	50	'--	'--	'--	'--	-18562	91	not hispanic or latino	male	'--	'--	asian	Dead	'--	1952	2002	'--	18562	'--	'--	'--	'--	MX	NX	'--	T4	5th	'--	'--	'--	'--	'--	'--	'--	'--	'--	'--	'--	'--	not reported	'--	'--	'--	'--	'--	0	'--
39e147c9-2acb-4ba8-a991-e43e1719b2d8	TCGA-WX-AA47	TCGA-LIHC	33	'--	'--	'--	'--	-12056	556	not hispanic or latino	female	'--	'--	white	Dead	'--	1979	2013	'--	12056	'--	'--	'--	'--	MX	NX	Stage IIIA	T3a	7th	'--	'--	'--	'--	'--	'--	'--	'--	'--	'--	'--	'--	not reported	'--	'--	'--	'--	'--	0	'--
39e147c9-2acb-4ba8-a991-e43e1719b2d8	TCGA-WX-AA47	TCGA-LIHC	33	'--	'--	'--	'--	-12056	556	not hispanic or latino	female	'--	'--	white	Dead	'--	1979	2013	'--	12056	'--	'--	'--	'--	MX	NX	Stage IIIA	T3a	7th	'--	'--	'--	'--	'--	'--	'--	'--	'--	'--	'--	'--	not reported	'--	'--	'--	'--	'--	0	'--
39eb1db0-2722-4af4-8254-d0e10256c64d	TCGA-G3-A3CK	TCGA-LIHC	61	'--	'--	'--	'--	-22462	'--	not hispanic or latino	male	'--	'--	asian	Alive	'--	1950	'--	'--	22462	'--	'--	'--	'--	M0	N0	Stage I	T1	7th	'--	'--	'--	'--	'--	'--	'--	'--	'--	'--	'--	'--	not reported	'--	'--	'--	'--	'--	0	585
39eb1db0-2722-4af4-8254-d0e10256c64d	TCGA-G3-A3CK	TCGA-LIHC	61	'--	'--	'--	'--	-22462	'--	not hispanic or latino	male	'--	'--	asian	Alive	'--	1950	'--	'--	22462	'--	'--	'--	'--	M0	N0	Stage I	T1	7th	'--	'--	'--	'--	'--	'--	'--	'--	'--	'--	'--	'--	not reported	'--	'--	'--	'--	'--	0	585
3a2d7482-c246-411e-841f-71d96e353328	TCGA-G3-A3CH	TCGA-LIHC	53	'--	'--	'--	'--	-19473	'--	not hispanic or latino	male	'--	'--	asian	Alive	'--	1957	'--	'--	19473	'--	'--	'--	'--	M0	N0	Stage IIIA	T3a	7th	'--	'--	'--	'--	'--	'--	'--	'--	'--	'--	'--	'--	not reported	'--	'--	'--	'--	'--	0	780
3a2d7482-c246-411e-841f-71d96e353328	TCGA-G3-A3CH	TCGA-LIHC	53	'--	'--	'--	'--	-19473	'--	not hispanic or latino	male	'--	'--	asian	Alive	'--	1957	'--	'--	19473	'--	'--	'--	'--	M0	N0	Stage IIIA	T3a	7th	'--	'--	'--	'--	'--	'--	'--	'--	'--	'--	'--	'--	not reported	'--	'--	'--	'--	'--	0	780
3acf7438-fd65-442c-8a30-68b6714537f3	TCGA-DD-A1EI	TCGA-LIHC	46	'--	'--	'--	'--	-17097	'--	not hispanic or latino	male	'--	'--	asian	Alive	'--	1962	'--	'--	17097	'--	'--	'--	'--	M0	N0	Stage I	T1	6th	'--	'--	'--	'--	'--	'--	'--	'--	'--	'--	'--	'--	not reported	'--	'--	'--	'--	'--	0	183
3acf7438-fd65-442c-8a30-68b6714537f3	TCGA-DD-A1EI	TCGA-LIHC	46	'--	'--	'--	'--	-17097	'--	not hispanic or latino	male	'--	'--	asian	Alive	'--	1962	'--	'--	17097	'--	'--	'--	'--	M0	N0	Stage I	T1	6th	'--	'--	'--	'--	'--	'--	'--	'--	'--	'--	'--	'--	not reported	'--	'--	'--	'--	'--	0	183
3bbff405-dae4-4dc9-985a-33e7ac9cb2dd	TCGA-DD-AAE1	TCGA-LIHC	52	'--	'--	'--	'--	-19073	'--	not hispanic or latino	male	'--	'--	asian	Alive	'--	1961	'--	'--	19073	'--	'--	'--	'--	M0	N0	Stage I	T1	7th	'--	'--	'--	'--	'--	'--	'--	'--	'--	'--	'--	'--	not reported	'--	'--	'--	'--	'--	0	552
3bbff405-dae4-4dc9-985a-33e7ac9cb2dd	TCGA-DD-AAE1	TCGA-LIHC	52	'--	'--	'--	'--	-19073	'--	not hispanic or latino	male	'--	'--	asian	Alive	'--	1961	'--	'--	19073	'--	'--	'--	'--	M0	N0	Stage I	T1	7th	'--	'--	'--	'--	'--	'--	'--	'--	'--	'--	'--	'--	not reported	'--	'--	'--	'--	'--	0	552
3c51fee0-da54-40e9-a954-dfe30f6f075c	TCGA-DD-AAEE	TCGA-LIHC	55	'--	'--	'--	'--	-20396	'--	not hispanic or latino	male	'--	'--	asian	Alive	'--	1957	'--	'--	20396	'--	'--	'--	'--	M0	N0	Stage I	T1	7th	'--	'--	'--	'--	'--	'--	'--	'--	'--	'--	'--	'--	not reported	'--	'--	'--	'--	'--	0	810
3c51fee0-da54-40e9-a954-dfe30f6f075c	TCGA-DD-AAEE	TCGA-LIHC	55	'--	'--	'--	'--	-20396	'--	not hispanic or latino	male	'--	'--	asian	Alive	'--	1957	'--	'--	20396	'--	'--	'--	'--	M0	N0	Stage I	T1	7th	'--	'--	'--	'--	'--	'--	'--	'--	'--	'--	'--	'--	not reported	'--	'--	'--	'--	'--	0	810
3c969bdf-cae8-44f5-839f-5abd4cba0ec8	TCGA-DD-AAE3	TCGA-LIHC	50	'--	'--	'--	'--	-18271	'--	not hispanic or latino	male	'--	'--	asian	Alive	'--	1963	'--	'--	18271	'--	'--	'--	'--	M0	N0	Stage I	T1	7th	'--	'--	'--	'--	'--	'--	'--	'--	'--	'--	'--	'--	not reported	'--	'--	'--	'--	'--	0	566
3c969bdf-cae8-44f5-839f-5abd4cba0ec8	TCGA-DD-AAE3	TCGA-LIHC	50	'--	'--	'--	'--	-18271	'--	not hispanic or latino	male	'--	'--	asian	Alive	'--	1963	'--	'--	18271	'--	'--	'--	'--	M0	N0	Stage I	T1	7th	'--	'--	'--	'--	'--	'--	'--	'--	'--	'--	'--	'--	not reported	'--	'--	'--	'--	'--	0	566
3d048a45-3d5d-4563-acc8-3c662861f18a	TCGA-G3-A7M7	TCGA-LIHC	65	'--	'--	'--	'--	-24002	'--	not hispanic or latino	male	'--	'--	white	Alive	'--	1948	'--	'--	24002	'--	'--	'--	'--	MX	NX	Stage I	T1	7th	'--	'--	'--	'--	'--	'--	'--	'--	'--	'--	'--	'--	not reported	'--	'--	'--	'--	'--	0	361
3d048a45-3d5d-4563-acc8-3c662861f18a	TCGA-G3-A7M7	TCGA-LIHC	65	'--	'--	'--	'--	-24002	'--	not hispanic or latino	male	'--	'--	white	Alive	'--	1948	'--	'--	24002	'--	'--	'--	'--	MX	NX	Stage I	T1	7th	'--	'--	'--	'--	'--	'--	'--	'--	'--	'--	'--	'--	not reported	'--	'--	'--	'--	'--	0	361
3da3cfec-5464-4dd8-9757-a0cdfe3536f8	TCGA-DD-AACL	TCGA-LIHC	66	'--	'--	'--	'--	-24355	107	not hispanic or latino	female	'--	'--	asian	Dead	'--	1942	'--	'--	24355	'--	'--	'--	'--	M0	N0	Stage I	T1	6th	'--	'--	'--	'--	'--	'--	'--	'--	'--	'--	'--	'--	not reported	'--	'--	'--	'--	'--	0	58
3da3cfec-5464-4dd8-9757-a0cdfe3536f8	TCGA-DD-AACL	TCGA-LIHC	66	'--	'--	'--	'--	-24355	107	not hispanic or latino	female	'--	'--	asian	Dead	'--	1942	'--	'--	24355	'--	'--	'--	'--	M0	N0	Stage I	T1	6th	'--	'--	'--	'--	'--	'--	'--	'--	'--	'--	'--	'--	not reported	'--	'--	'--	'--	'--	0	58
3dc48ea9-a3c6-437f-af5a-88feb300cc5f	TCGA-BC-A10X	TCGA-LIHC	52	'--	'--	'--	'--	-19140	770	not hispanic or latino	female	'--	'--	white	Dead	'--	1950	2004	'--	19140	'--	'--	'--	'--	MX	N0	Stage IIIA	T3a	5th	'--	'--	'--	'--	'--	'--	'--	'--	'--	'--	'--	'--	not reported	'--	'--	'--	'--	'--	0	'--
3dc48ea9-a3c6-437f-af5a-88feb300cc5f	TCGA-BC-A10X	TCGA-LIHC	52	'--	'--	'--	'--	-19140	770	not hispanic or latino	female	'--	'--	white	Dead	'--	1950	2004	'--	19140	'--	'--	'--	'--	MX	N0	Stage IIIA	T3a	5th	'--	'--	'--	'--	'--	'--	'--	'--	'--	'--	'--	'--	not reported	'--	'--	'--	'--	'--	0	'--
3dd7c93d-8194-44ee-8014-10dd81ef6441	TCGA-FV-A3R3	TCGA-LIHC	38	'--	'--	'--	'--	-14231	366	not hispanic or latino	female	'--	'--	white	Dead	'--	1974	'--	'--	14231	'--	'--	'--	'--	MX	NX	Stage I	T1	7th	'--	'--	'--	'--	'--	'--	'--	'--	'--	'--	'--	'--	not reported	'--	'--	'--	'--	'--	0	4
3dd7c93d-8194-44ee-8014-10dd81ef6441	TCGA-FV-A3R3	TCGA-LIHC	38	'--	'--	'--	'--	-14231	366	not hispanic or latino	female	'--	'--	white	Dead	'--	1974	'--	'--	14231	'--	'--	'--	'--	MX	NX	Stage I	T1	7th	'--	'--	'--	'--	'--	'--	'--	'--	'--	'--	'--	'--	not reported	'--	'--	'--	'--	'--	0	4
3e1920b3-3bd4-4506-a0cf-567257154bcf	TCGA-2Y-A9GW	TCGA-LIHC	64	'--	'--	'--	'--	-23587	1271	not hispanic or latino	male	'--	'--	white	Dead	'--	1943	2010	'--	23587	'--	'--	'--	'--	MX	N0	Stage I	T1	6th	'--	'--	'--	'--	'--	'--	'--	'--	'--	'--	'--	'--	not reported	'--	'--	'--	'--	'--	0	'--
3e1920b3-3bd4-4506-a0cf-567257154bcf	TCGA-2Y-A9GW	TCGA-LIHC	64	'--	'--	'--	'--	-23587	1271	not hispanic or latino	male	'--	'--	white	Dead	'--	1943	2010	'--	23587	'--	'--	'--	'--	MX	N0	Stage I	T1	6th	'--	'--	'--	'--	'--	'--	'--	'--	'--	'--	'--	'--	not reported	'--	'--	'--	'--	'--	0	'--
3ea084c5-3783-4fde-b341-5914d2edb977	TCGA-DD-AACT	TCGA-LIHC	69	'--	'--	'--	'--	-25292	'--	not hispanic or latino	female	'--	'--	asian	Alive	'--	1941	'--	'--	25292	'--	'--	'--	'--	M0	N0	Stage I	T1	7th	'--	'--	'--	'--	'--	'--	'--	'--	'--	'--	'--	'--	not reported	'--	'--	'--	'--	'--	0	1562
3ea084c5-3783-4fde-b341-5914d2edb977	TCGA-DD-AACT	TCGA-LIHC	69	'--	'--	'--	'--	-25292	'--	not hispanic or latino	female	'--	'--	asian	Alive	'--	1941	'--	'--	25292	'--	'--	'--	'--	M0	N0	Stage I	T1	7th	'--	'--	'--	'--	'--	'--	'--	'--	'--	'--	'--	'--	not reported	'--	'--	'--	'--	'--	0	1562
3f6a6891-c6d5-447b-ad32-325fd46ec32b	TCGA-ZS-A9CG	TCGA-LIHC	55	'--	'--	'--	'--	-20100	'--	not hispanic or latino	male	'--	'--	white	Alive	'--	1958	'--	'--	20100	'--	'--	'--	'--	MX	NX	Stage II	T2	7th	'--	'--	'--	'--	'--	'--	'--	'--	'--	'--	'--	'--	not reported	'--	'--	'--	'--	'--	0	341
3f6a6891-c6d5-447b-ad32-325fd46ec32b	TCGA-ZS-A9CG	TCGA-LIHC	55	'--	'--	'--	'--	-20100	'--	not hispanic or latino	male	'--	'--	white	Alive	'--	1958	'--	'--	20100	'--	'--	'--	'--	MX	NX	Stage II	T2	7th	'--	'--	'--	'--	'--	'--	'--	'--	'--	'--	'--	'--	not reported	'--	'--	'--	'--	'--	0	341
4012ea90-5768-4acc-af3a-ba954f493db4	TCGA-DD-A4NH	TCGA-LIHC	65	'--	'--	'--	'--	-23865	'--	not hispanic or latino	female	'--	'--	white	Alive	'--	1946	'--	'--	23865	'--	'--	'--	'--	M0	N0	Stage IIIB	T3b	7th	'--	'--	'--	'--	'--	'--	'--	'--	'--	'--	'--	'--	not reported	'--	'--	'--	'--	'--	0	917
4012ea90-5768-4acc-af3a-ba954f493db4	TCGA-DD-A4NH	TCGA-LIHC	65	'--	'--	'--	'--	-23865	'--	not hispanic or latino	female	'--	'--	white	Alive	'--	1946	'--	'--	23865	'--	'--	'--	'--	M0	N0	Stage IIIB	T3b	7th	'--	'--	'--	'--	'--	'--	'--	'--	'--	'--	'--	'--	not reported	'--	'--	'--	'--	'--	0	917
40f30ffb-51de-4786-a88f-16c170aac207	TCGA-DD-AADK	TCGA-LIHC	68	'--	'--	'--	'--	-25046	'--	not hispanic or latino	female	'--	'--	asian	Alive	'--	1943	'--	'--	25046	'--	'--	'--	'--	M0	N0	Stage II	T2	7th	'--	'--	'--	'--	'--	'--	'--	'--	'--	'--	'--	'--	not reported	'--	'--	'--	'--	'--	0	1049
40f30ffb-51de-4786-a88f-16c170aac207	TCGA-DD-AADK	TCGA-LIHC	68	'--	'--	'--	'--	-25046	'--	not hispanic or latino	female	'--	'--	asian	Alive	'--	1943	'--	'--	25046	'--	'--	'--	'--	M0	N0	Stage II	T2	7th	'--	'--	'--	'--	'--	'--	'--	'--	'--	'--	'--	'--	not reported	'--	'--	'--	'--	'--	0	1049
4100fd8b-cf37-4e63-a73d-95c9c392d606	TCGA-DD-AADC	TCGA-LIHC	53	'--	'--	'--	'--	-19527	425	not hispanic or latino	male	'--	'--	asian	Dead	'--	1958	2012	'--	19527	'--	'--	'--	'--	M0	N0	Stage I	T1	7th	'--	'--	'--	'--	'--	'--	'--	'--	'--	'--	'--	'--	not reported	'--	'--	'--	'--	'--	0	'--
4100fd8b-cf37-4e63-a73d-95c9c392d606	TCGA-DD-AADC	TCGA-LIHC	53	'--	'--	'--	'--	-19527	425	not hispanic or latino	male	'--	'--	asian	Dead	'--	1958	2012	'--	19527	'--	'--	'--	'--	M0	N0	Stage I	T1	7th	'--	'--	'--	'--	'--	'--	'--	'--	'--	'--	'--	'--	not reported	'--	'--	'--	'--	'--	0	'--
418e79d1-51c7-4cef-a1b6-e291fb13c2a5	TCGA-DD-AAD6	TCGA-LIHC	66	'--	'--	'--	'--	-24185	'--	not hispanic or latino	male	'--	'--	asian	Alive	'--	1945	'--	'--	24185	'--	'--	'--	'--	M0	N0	Stage IIIA	T3a	7th	'--	'--	'--	'--	'--	'--	'--	'--	'--	'--	'--	'--	not reported	'--	'--	'--	'--	'--	0	672
418e79d1-51c7-4cef-a1b6-e291fb13c2a5	TCGA-DD-AAD6	TCGA-LIHC	66	'--	'--	'--	'--	-24185	'--	not hispanic or latino	male	'--	'--	asian	Alive	'--	1945	'--	'--	24185	'--	'--	'--	'--	M0	N0	Stage IIIA	T3a	7th	'--	'--	'--	'--	'--	'--	'--	'--	'--	'--	'--	'--	not reported	'--	'--	'--	'--	'--	0	672
41fb30aa-63b4-4cc6-a275-b77048612fa0	TCGA-DD-AACD	TCGA-LIHC	48	'--	'--	'--	'--	-17828	381	not hispanic or latino	male	'--	'--	asian	Dead	'--	1960	2009	'--	17828	'--	'--	'--	'--	M0	N0	Stage I	T1	6th	'--	'--	'--	'--	'--	'--	'--	'--	'--	'--	'--	'--	not reported	'--	'--	'--	'--	'--	0	'--
41fb30aa-63b4-4cc6-a275-b77048612fa0	TCGA-DD-AACD	TCGA-LIHC	48	'--	'--	'--	'--	-17828	381	not hispanic or latino	male	'--	'--	asian	Dead	'--	1960	2009	'--	17828	'--	'--	'--	'--	M0	N0	Stage I	T1	6th	'--	'--	'--	'--	'--	'--	'--	'--	'--	'--	'--	'--	not reported	'--	'--	'--	'--	'--	0	'--
420dc176-e9a8-484b-bfa3-1b84e039c26b	TCGA-NI-A8LF	TCGA-LIHC	74	'--	'--	'--	'--	-27162	'--	not hispanic or latino	male	'--	'--	white	Alive	'--	1938	'--	'--	27162	'--	'--	'--	'--	MX	NX	Stage I	T1	7th	'--	'--	'--	'--	'--	'--	'--	'--	'--	'--	'--	'--	not reported	'--	'--	'--	'--	'--	0	799
420dc176-e9a8-484b-bfa3-1b84e039c26b	TCGA-NI-A8LF	TCGA-LIHC	74	'--	'--	'--	'--	-27162	'--	not hispanic or latino	male	'--	'--	white	Alive	'--	1938	'--	'--	27162	'--	'--	'--	'--	MX	NX	Stage I	T1	7th	'--	'--	'--	'--	'--	'--	'--	'--	'--	'--	'--	'--	not reported	'--	'--	'--	'--	'--	0	799
4244912d-8527-410c-a084-a56c55eb1f82	TCGA-ZP-A9D4	TCGA-LIHC	64	'--	'--	'--	'--	-23656	'--	not hispanic or latino	female	'--	'--	white	Alive	'--	1948	'--	'--	23656	'--	'--	'--	'--	MX	NX	'--	T1	7th	'--	'--	'--	'--	'--	'--	'--	'--	'--	'--	'--	'--	not reported	'--	'--	'--	'--	'--	0	395
4244912d-8527-410c-a084-a56c55eb1f82	TCGA-ZP-A9D4	TCGA-LIHC	64	'--	'--	'--	'--	-23656	'--	not hispanic or latino	female	'--	'--	white	Alive	'--	1948	'--	'--	23656	'--	'--	'--	'--	MX	NX	'--	T1	7th	'--	'--	'--	'--	'--	'--	'--	'--	'--	'--	'--	'--	not reported	'--	'--	'--	'--	'--	0	395
427fdbf8-1603-466f-a5c6-963bb2ec3dac	TCGA-DD-AAE7	TCGA-LIHC	72	'--	'--	'--	'--	-26568	'--	not hispanic or latino	male	'--	'--	asian	Alive	'--	1940	'--	'--	26568	'--	'--	'--	'--	M0	N0	Stage I	T1	7th	'--	'--	'--	'--	'--	'--	'--	'--	'--	'--	'--	'--	not reported	'--	'--	'--	'--	'--	0	644
427fdbf8-1603-466f-a5c6-963bb2ec3dac	TCGA-DD-AAE7	TCGA-LIHC	72	'--	'--	'--	'--	-26568	'--	not hispanic or latino	male	'--	'--	asian	Alive	'--	1940	'--	'--	26568	'--	'--	'--	'--	M0	N0	Stage I	T1	7th	'--	'--	'--	'--	'--	'--	'--	'--	'--	'--	'--	'--	not reported	'--	'--	'--	'--	'--	0	644
42cb60f0-1a9e-4f59-8e2e-50c25e85cb98	TCGA-DD-A39Z	TCGA-LIHC	43	'--	'--	'--	'--	-15930	601	not reported	female	'--	'--	not reported	Dead	'--	1953	1997	'--	15930	'--	'--	'--	'--	M0	NX	Stage II	T2	4th	'--	'--	'--	'--	'--	'--	'--	'--	'--	'--	'--	'--	not reported	'--	'--	'--	'--	'--	0	'--
42cb60f0-1a9e-4f59-8e2e-50c25e85cb98	TCGA-DD-A39Z	TCGA-LIHC	43	'--	'--	'--	'--	-15930	601	not reported	female	'--	'--	not reported	Dead	'--	1953	1997	'--	15930	'--	'--	'--	'--	M0	NX	Stage II	T2	4th	'--	'--	'--	'--	'--	'--	'--	'--	'--	'--	'--	'--	not reported	'--	'--	'--	'--	'--	0	'--
431a72e1-ea03-4e40-89c4-2f02d454c897	TCGA-DD-AACX	TCGA-LIHC	66	'--	'--	'--	'--	-24329	'--	not hispanic or latino	male	'--	'--	asian	Alive	'--	1944	'--	'--	24329	'--	'--	'--	'--	M0	N0	Stage II	T2	7th	'--	'--	'--	'--	'--	'--	'--	'--	'--	'--	'--	'--	not reported	'--	'--	'--	'--	'--	0	170
431a72e1-ea03-4e40-89c4-2f02d454c897	TCGA-DD-AACX	TCGA-LIHC	66	'--	'--	'--	'--	-24329	'--	not hispanic or latino	male	'--	'--	asian	Alive	'--	1944	'--	'--	24329	'--	'--	'--	'--	M0	N0	Stage II	T2	7th	'--	'--	'--	'--	'--	'--	'--	'--	'--	'--	'--	'--	not reported	'--	'--	'--	'--	'--	0	170
440375d7-cdcd-418a-8992-0a8ca42d290d	TCGA-EP-A2KA	TCGA-LIHC	52	'--	'--	'--	'--	-19214	627	not hispanic or latino	female	'--	'--	white	Dead	'--	1959	'--	'--	19214	'--	'--	'--	'--	MX	NX	Stage IIIA	T3a	7th	'--	'--	'--	'--	'--	'--	'--	'--	'--	'--	'--	'--	not reported	'--	'--	'--	'--	'--	0	357
440375d7-cdcd-418a-8992-0a8ca42d290d	TCGA-EP-A2KA	TCGA-LIHC	52	'--	'--	'--	'--	-19214	627	not hispanic or latino	female	'--	'--	white	Dead	'--	1959	'--	'--	19214	'--	'--	'--	'--	MX	NX	Stage IIIA	T3a	7th	'--	'--	'--	'--	'--	'--	'--	'--	'--	'--	'--	'--	not reported	'--	'--	'--	'--	'--	0	357
447ac9e3-0533-461a-bc92-906a7b2180c3	TCGA-ZP-A9D1	TCGA-LIHC	56	'--	'--	'--	'--	-20584	'--	not hispanic or latino	female	'--	'--	white	Alive	'--	1956	'--	'--	20584	'--	'--	'--	'--	MX	NX	'--	T1	7th	'--	'--	'--	'--	'--	'--	'--	'--	'--	'--	'--	'--	not reported	'--	'--	'--	'--	'--	0	21
447ac9e3-0533-461a-bc92-906a7b2180c3	TCGA-ZP-A9D1	TCGA-LIHC	56	'--	'--	'--	'--	-20584	'--	not hispanic or latino	female	'--	'--	white	Alive	'--	1956	'--	'--	20584	'--	'--	'--	'--	MX	NX	'--	T1	7th	'--	'--	'--	'--	'--	'--	'--	'--	'--	'--	'--	'--	not reported	'--	'--	'--	'--	'--	0	21
457cca7c-a8b4-414e-a3c0-7fccf0ee2034	TCGA-DD-A3A9	TCGA-LIHC	64	'--	'--	'--	'--	-23526	931	not hispanic or latino	female	'--	'--	white	Dead	'--	1937	2003	'--	23526	'--	'--	'--	'--	M1	N0	Stage IVB	T4	5th	'--	'--	'--	'--	'--	'--	'--	'--	'--	'--	'--	'--	not reported	'--	'--	'--	'--	'--	0	'--
457cca7c-a8b4-414e-a3c0-7fccf0ee2034	TCGA-DD-A3A9	TCGA-LIHC	64	'--	'--	'--	'--	-23526	931	not hispanic or latino	female	'--	'--	white	Dead	'--	1937	2003	'--	23526	'--	'--	'--	'--	M1	N0	Stage IVB	T4	5th	'--	'--	'--	'--	'--	'--	'--	'--	'--	'--	'--	'--	not reported	'--	'--	'--	'--	'--	0	'--
45b566d7-f120-471c-a94a-be7936889f2d	TCGA-DD-A115	TCGA-LIHC	53	'--	'--	'--	'--	-19697	2542	not reported	male	'--	'--	white	Dead	'--	1949	2008	'--	19697	'--	'--	'--	'--	M0	N0	Stage IIIA	T3	5th	'--	'--	'--	'--	'--	'--	'--	'--	'--	'--	'--	'--	not reported	'--	'--	'--	'--	'--	0	'--
45b566d7-f120-471c-a94a-be7936889f2d	TCGA-DD-A115	TCGA-LIHC	53	'--	'--	'--	'--	-19697	2542	not reported	male	'--	'--	white	Dead	'--	1949	2008	'--	19697	'--	'--	'--	'--	M0	N0	Stage IIIA	T3	5th	'--	'--	'--	'--	'--	'--	'--	'--	'--	'--	'--	'--	not reported	'--	'--	'--	'--	'--	0	'--
45f00f00-d793-4dca-aeb9-7626d4575c90	TCGA-GJ-A9DB	TCGA-LIHC	68	'--	'--	'--	'--	-25020	67	not hispanic or latino	male	'--	'--	white	Dead	'--	1945	2013	'--	25020	'--	'--	'--	'--	MX	N0	Stage I	T1	7th	'--	'--	'--	'--	'--	'--	'--	'--	'--	'--	'--	'--	not reported	'--	'--	'--	'--	'--	0	'--
45f00f00-d793-4dca-aeb9-7626d4575c90	TCGA-GJ-A9DB	TCGA-LIHC	68	'--	'--	'--	'--	-25020	67	not hispanic or latino	male	'--	'--	white	Dead	'--	1945	2013	'--	25020	'--	'--	'--	'--	MX	N0	Stage I	T1	7th	'--	'--	'--	'--	'--	'--	'--	'--	'--	'--	'--	'--	not reported	'--	'--	'--	'--	'--	0	'--
460a3cbd-c63c-4e6f-b670-2619687ac5a0	TCGA-DD-AADS	TCGA-LIHC	63	'--	'--	'--	'--	-23227	'--	not hispanic or latino	male	'--	'--	asian	Alive	'--	1950	'--	'--	23227	'--	'--	'--	'--	M0	N0	Stage I	T1	7th	'--	'--	'--	'--	'--	'--	'--	'--	'--	'--	'--	'--	not reported	'--	'--	'--	'--	'--	0	474
460a3cbd-c63c-4e6f-b670-2619687ac5a0	TCGA-DD-AADS	TCGA-LIHC	63	'--	'--	'--	'--	-23227	'--	not hispanic or latino	male	'--	'--	asian	Alive	'--	1950	'--	'--	23227	'--	'--	'--	'--	M0	N0	Stage I	T1	7th	'--	'--	'--	'--	'--	'--	'--	'--	'--	'--	'--	'--	not reported	'--	'--	'--	'--	'--	0	474
470d52b8-3d74-4789-b714-b9869a96657b	TCGA-ED-A7PX	TCGA-LIHC	48	'--	'--	'--	'--	-17638	'--	not hispanic or latino	female	'--	'--	asian	Alive	'--	1965	'--	'--	17638	'--	'--	'--	'--	M0	NX	Stage II	T2	7th	'--	'--	'--	'--	'--	'--	'--	'--	'--	'--	'--	'--	not reported	'--	'--	'--	'--	'--	0	6
470d52b8-3d74-4789-b714-b9869a96657b	TCGA-ED-A7PX	TCGA-LIHC	48	'--	'--	'--	'--	-17638	'--	not hispanic or latino	female	'--	'--	asian	Alive	'--	1965	'--	'--	17638	'--	'--	'--	'--	M0	NX	Stage II	T2	7th	'--	'--	'--	'--	'--	'--	'--	'--	'--	'--	'--	'--	not reported	'--	'--	'--	'--	'--	0	6
4774367c-5d8f-4b23-934a-e6d33a89dca8	TCGA-DD-A73G	TCGA-LIHC	73	'--	'--	'--	'--	-26949	'--	not hispanic or latino	female	'--	'--	white	Alive	'--	1932	'--	'--	26949	'--	'--	'--	'--	M0	N0	Stage I	T1	6th	'--	'--	'--	'--	'--	'--	'--	'--	'--	'--	'--	'--	not reported	'--	'--	'--	'--	'--	0	3478
4774367c-5d8f-4b23-934a-e6d33a89dca8	TCGA-DD-A73G	TCGA-LIHC	73	'--	'--	'--	'--	-26949	'--	not hispanic or latino	female	'--	'--	white	Alive	'--	1932	'--	'--	26949	'--	'--	'--	'--	M0	N0	Stage I	T1	6th	'--	'--	'--	'--	'--	'--	'--	'--	'--	'--	'--	'--	not reported	'--	'--	'--	'--	'--	0	3478
477affb9-7c8b-4895-a4f3-6cc6ef8ec5e4	TCGA-5R-AAAM	TCGA-LIHC	65	'--	'--	'--	'--	-24020	46	not hispanic or latino	female	'--	'--	white	Dead	'--	1948	2013	'--	24020	'--	'--	'--	'--	M0	N0	Stage II	T2	7th	'--	'--	'--	'--	'--	'--	'--	'--	'--	'--	'--	'--	not reported	'--	'--	'--	'--	'--	0	'--
477affb9-7c8b-4895-a4f3-6cc6ef8ec5e4	TCGA-5R-AAAM	TCGA-LIHC	65	'--	'--	'--	'--	-24020	46	not hispanic or latino	female	'--	'--	white	Dead	'--	1948	2013	'--	24020	'--	'--	'--	'--	M0	N0	Stage II	T2	7th	'--	'--	'--	'--	'--	'--	'--	'--	'--	'--	'--	'--	not reported	'--	'--	'--	'--	'--	0	'--
485d283a-552c-485a-84fb-3abdb98dc797	TCGA-DD-AADQ	TCGA-LIHC	59	'--	'--	'--	'--	-21756	'--	not hispanic or latino	male	'--	'--	asian	Alive	'--	1954	'--	'--	21756	'--	'--	'--	'--	M0	N0	Stage II	T2	7th	'--	'--	'--	'--	'--	'--	'--	'--	'--	'--	'--	'--	not reported	'--	'--	'--	'--	'--	0	436
485d283a-552c-485a-84fb-3abdb98dc797	TCGA-DD-AADQ	TCGA-LIHC	59	'--	'--	'--	'--	-21756	'--	not hispanic or latino	male	'--	'--	asian	Alive	'--	1954	'--	'--	21756	'--	'--	'--	'--	M0	N0	Stage II	T2	7th	'--	'--	'--	'--	'--	'--	'--	'--	'--	'--	'--	'--	not reported	'--	'--	'--	'--	'--	0	436
48d33449-b969-423a-b4e7-541809109617	TCGA-DD-A39W	TCGA-LIHC	29	'--	'--	'--	'--	-10699	827	not hispanic or latino	female	'--	'--	white	Dead	'--	1966	1997	'--	10699	'--	'--	'--	'--	M0	N0	Stage III	T3	4th	'--	'--	'--	'--	'--	'--	'--	'--	'--	'--	'--	'--	not reported	'--	'--	'--	'--	'--	0	'--
48d33449-b969-423a-b4e7-541809109617	TCGA-DD-A39W	TCGA-LIHC	29	'--	'--	'--	'--	-10699	827	not hispanic or latino	female	'--	'--	white	Dead	'--	1966	1997	'--	10699	'--	'--	'--	'--	M0	N0	Stage III	T3	4th	'--	'--	'--	'--	'--	'--	'--	'--	'--	'--	'--	'--	not reported	'--	'--	'--	'--	'--	0	'--
491a3734-dcb8-4779-b098-0b5567f13f87	TCGA-WQ-A9G7	TCGA-LIHC	71	'--	'--	'--	'--	'--	'--	not hispanic or latino	female	'--	'--	white	Alive	'--	1942	'--	'--	'--	'--	'--	'--	'--	M0	NX	'--	T3a	7th	'--	'--	'--	'--	'--	'--	'--	'--	'--	'--	'--	'--	not reported	'--	'--	'--	'--	'--	0	30
491a3734-dcb8-4779-b098-0b5567f13f87	TCGA-WQ-A9G7	TCGA-LIHC	71	'--	'--	'--	'--	'--	'--	not hispanic or latino	female	'--	'--	white	Alive	'--	1942	'--	'--	'--	'--	'--	'--	'--	M0	NX	'--	T3a	7th	'--	'--	'--	'--	'--	'--	'--	'--	'--	'--	'--	'--	not reported	'--	'--	'--	'--	'--	0	30
492ff93f-432b-4b73-8706-632fb2c83eb4	TCGA-2Y-A9H0	TCGA-LIHC	49	'--	'--	'--	'--	-18109	'--	hispanic or latino	male	'--	'--	white	Alive	'--	1955	'--	'--	18109	'--	'--	'--	'--	M0	N0	Stage IIIA	T3	6th	'--	'--	'--	'--	'--	'--	'--	'--	'--	'--	'--	'--	not reported	'--	'--	'--	'--	'--	0	3675
492ff93f-432b-4b73-8706-632fb2c83eb4	TCGA-2Y-A9H0	TCGA-LIHC	49	'--	'--	'--	'--	-18109	'--	hispanic or latino	male	'--	'--	white	Alive	'--	1955	'--	'--	18109	'--	'--	'--	'--	M0	N0	Stage IIIA	T3	6th	'--	'--	'--	'--	'--	'--	'--	'--	'--	'--	'--	'--	not reported	'--	'--	'--	'--	'--	0	3675
496beef9-80d9-4734-a23d-334ae1b6aaab	TCGA-DD-AAC8	TCGA-LIHC	72	'--	'--	'--	'--	-26322	16	not hispanic or latino	male	'--	'--	asian	Dead	'--	1936	2008	'--	26322	'--	'--	'--	'--	M0	N0	Stage I	T1	6th	'--	'--	'--	'--	'--	'--	'--	'--	'--	'--	'--	'--	not reported	'--	'--	'--	'--	'--	0	'--
496beef9-80d9-4734-a23d-334ae1b6aaab	TCGA-DD-AAC8	TCGA-LIHC	72	'--	'--	'--	'--	-26322	16	not hispanic or latino	male	'--	'--	asian	Dead	'--	1936	2008	'--	26322	'--	'--	'--	'--	M0	N0	Stage I	T1	6th	'--	'--	'--	'--	'--	'--	'--	'--	'--	'--	'--	'--	not reported	'--	'--	'--	'--	'--	0	'--
4b0e544c-4090-4ebb-b3e5-2623aa91356c	TCGA-KR-A7K8	TCGA-LIHC	57	'--	'--	'--	'--	-20914	'--	not reported	male	'--	'--	not reported	Alive	'--	1955	'--	'--	20914	'--	'--	'--	'--	M0	N0	Stage I	T1	7th	'--	'--	'--	'--	'--	'--	'--	'--	'--	'--	'--	'--	not reported	'--	'--	'--	'--	'--	0	906
4b0e544c-4090-4ebb-b3e5-2623aa91356c	TCGA-KR-A7K8	TCGA-LIHC	57	'--	'--	'--	'--	-20914	'--	not reported	male	'--	'--	not reported	Alive	'--	1955	'--	'--	20914	'--	'--	'--	'--	M0	N0	Stage I	T1	7th	'--	'--	'--	'--	'--	'--	'--	'--	'--	'--	'--	'--	not reported	'--	'--	'--	'--	'--	0	906
4bbdbe77-f3cb-4b64-9826-72debb734784	TCGA-BC-A216	TCGA-LIHC	62	'--	'--	'--	'--	-22968	'--	not reported	female	'--	'--	white	Alive	'--	1946	'--	'--	22968	'--	'--	'--	'--	M0	NX	Stage IIIA	T3	6th	'--	'--	'--	'--	'--	'--	'--	'--	'--	'--	'--	'--	not reported	'--	'--	'--	'--	'--	0	1351
4bbdbe77-f3cb-4b64-9826-72debb734784	TCGA-BC-A216	TCGA-LIHC	62	'--	'--	'--	'--	-22968	'--	not reported	female	'--	'--	white	Alive	'--	1946	'--	'--	22968	'--	'--	'--	'--	M0	NX	Stage IIIA	T3	6th	'--	'--	'--	'--	'--	'--	'--	'--	'--	'--	'--	'--	not reported	'--	'--	'--	'--	'--	0	1351
4c78b999-4797-4e19-8bc5-9ffd01cf768a	TCGA-DD-AADV	TCGA-LIHC	50	'--	'--	'--	'--	-18300	'--	not hispanic or latino	male	'--	'--	asian	Alive	'--	1963	'--	'--	18300	'--	'--	'--	'--	M0	N0	Stage I	T1	7th	'--	'--	'--	'--	'--	'--	'--	'--	'--	'--	'--	'--	not reported	'--	'--	'--	'--	'--	0	574
4c78b999-4797-4e19-8bc5-9ffd01cf768a	TCGA-DD-AADV	TCGA-LIHC	50	'--	'--	'--	'--	-18300	'--	not hispanic or latino	male	'--	'--	asian	Alive	'--	1963	'--	'--	18300	'--	'--	'--	'--	M0	N0	Stage I	T1	7th	'--	'--	'--	'--	'--	'--	'--	'--	'--	'--	'--	'--	not reported	'--	'--	'--	'--	'--	0	574
4c960eee-e4b5-499d-a596-238aa78745a4	TCGA-DD-AAE9	TCGA-LIHC	69	'--	'--	'--	'--	-25451	'--	not hispanic or latino	male	'--	'--	asian	Alive	'--	1943	'--	'--	25451	'--	'--	'--	'--	M0	N0	Stage I	T1	7th	'--	'--	'--	'--	'--	'--	'--	'--	'--	'--	'--	'--	not reported	'--	'--	'--	'--	'--	0	722
4c960eee-e4b5-499d-a596-238aa78745a4	TCGA-DD-AAE9	TCGA-LIHC	69	'--	'--	'--	'--	-25451	'--	not hispanic or latino	male	'--	'--	asian	Alive	'--	1943	'--	'--	25451	'--	'--	'--	'--	M0	N0	Stage I	T1	7th	'--	'--	'--	'--	'--	'--	'--	'--	'--	'--	'--	'--	not reported	'--	'--	'--	'--	'--	0	722
4db9de75-9297-46e5-acc5-9275f52a642a	TCGA-XR-A8TC	TCGA-LIHC	43	'--	'--	'--	'--	-15817	'--	hispanic or latino	female	'--	'--	white	Alive	'--	1968	'--	'--	15817	'--	'--	'--	'--	MX	NX	Stage I	T1	7th	'--	'--	'--	'--	'--	'--	'--	'--	'--	'--	'--	'--	not reported	'--	'--	'--	'--	'--	0	1339
4db9de75-9297-46e5-acc5-9275f52a642a	TCGA-XR-A8TC	TCGA-LIHC	43	'--	'--	'--	'--	-15817	'--	hispanic or latino	female	'--	'--	white	Alive	'--	1968	'--	'--	15817	'--	'--	'--	'--	MX	NX	Stage I	T1	7th	'--	'--	'--	'--	'--	'--	'--	'--	'--	'--	'--	'--	not reported	'--	'--	'--	'--	'--	0	1339
4dff4242-4a53-4f46-b200-7ed83f6b7808	TCGA-G3-AAV5	TCGA-LIHC	67	'--	'--	'--	'--	-24655	'--	not hispanic or latino	male	'--	'--	white	Alive	'--	1946	'--	'--	24655	'--	'--	'--	'--	M0	N0	Stage II	T2	7th	'--	'--	'--	'--	'--	'--	'--	'--	'--	'--	'--	'--	not reported	'--	'--	'--	'--	'--	0	354
4dff4242-4a53-4f46-b200-7ed83f6b7808	TCGA-G3-AAV5	TCGA-LIHC	67	'--	'--	'--	'--	-24655	'--	not hispanic or latino	male	'--	'--	white	Alive	'--	1946	'--	'--	24655	'--	'--	'--	'--	M0	N0	Stage II	T2	7th	'--	'--	'--	'--	'--	'--	'--	'--	'--	'--	'--	'--	not reported	'--	'--	'--	'--	'--	0	354
4fd3ed02-7b66-47bf-8b92-31fee1093a87	TCGA-K7-A5RG	TCGA-LIHC	66	'--	'--	'--	'--	-24218	'--	not hispanic or latino	male	'--	'--	black or african american	Alive	'--	1946	'--	'--	24218	'--	'--	'--	'--	MX	NX	Stage I	T1	7th	'--	'--	'--	'--	'--	'--	'--	'--	'--	'--	'--	'--	not reported	'--	'--	'--	'--	'--	0	519
4fd3ed02-7b66-47bf-8b92-31fee1093a87	TCGA-K7-A5RG	TCGA-LIHC	66	'--	'--	'--	'--	-24218	'--	not hispanic or latino	male	'--	'--	black or african american	Alive	'--	1946	'--	'--	24218	'--	'--	'--	'--	MX	NX	Stage I	T1	7th	'--	'--	'--	'--	'--	'--	'--	'--	'--	'--	'--	'--	not reported	'--	'--	'--	'--	'--	0	519
516c8594-2973-41e5-a5ce-76d177edfa48	TCGA-DD-A3A3	TCGA-LIHC	45	'--	'--	'--	'--	-16708	535	not hispanic or latino	male	'--	'--	asian	Dead	'--	1954	2000	'--	16708	'--	'--	'--	'--	M0	N0	Stage I	T1	5th	'--	'--	'--	'--	'--	'--	'--	'--	'--	'--	'--	'--	not reported	'--	'--	'--	'--	'--	0	'--
516c8594-2973-41e5-a5ce-76d177edfa48	TCGA-DD-A3A3	TCGA-LIHC	45	'--	'--	'--	'--	-16708	535	not hispanic or latino	male	'--	'--	asian	Dead	'--	1954	2000	'--	16708	'--	'--	'--	'--	M0	N0	Stage I	T1	5th	'--	'--	'--	'--	'--	'--	'--	'--	'--	'--	'--	'--	not reported	'--	'--	'--	'--	'--	0	'--
51810579-e20d-4f08-93e7-891d645931db	TCGA-2Y-A9H5	TCGA-LIHC	59	'--	'--	'--	'--	-21818	555	not hispanic or latino	female	'--	'--	white	Dead	'--	1951	2011	'--	21818	'--	'--	'--	'--	MX	N0	Stage I	T1	7th	'--	'--	'--	'--	'--	'--	'--	'--	'--	'--	'--	'--	not reported	'--	'--	'--	'--	'--	0	'--
51810579-e20d-4f08-93e7-891d645931db	TCGA-2Y-A9H5	TCGA-LIHC	59	'--	'--	'--	'--	-21818	555	not hispanic or latino	female	'--	'--	white	Dead	'--	1951	2011	'--	21818	'--	'--	'--	'--	MX	N0	Stage I	T1	7th	'--	'--	'--	'--	'--	'--	'--	'--	'--	'--	'--	'--	not reported	'--	'--	'--	'--	'--	0	'--
518aa9cc-71cf-4734-9d55-b435da99d300	TCGA-DD-A4NI	TCGA-LIHC	67	'--	'--	'--	'--	-24516	'--	not hispanic or latino	male	'--	'--	white	Alive	'--	1944	'--	'--	24516	'--	'--	'--	'--	M0	NX	Stage II	T2	7th	'--	'--	'--	'--	'--	'--	'--	'--	'--	'--	'--	'--	not reported	'--	'--	'--	'--	'--	0	816
518aa9cc-71cf-4734-9d55-b435da99d300	TCGA-DD-A4NI	TCGA-LIHC	67	'--	'--	'--	'--	-24516	'--	not hispanic or latino	male	'--	'--	white	Alive	'--	1944	'--	'--	24516	'--	'--	'--	'--	M0	NX	Stage II	T2	7th	'--	'--	'--	'--	'--	'--	'--	'--	'--	'--	'--	'--	not reported	'--	'--	'--	'--	'--	0	816
520a709a-87f6-4f3d-b2a2-9192e3b65c5b	TCGA-DD-A1EC	TCGA-LIHC	20	'--	'--	'--	'--	-7363	'--	not hispanic or latino	female	'--	'--	white	Alive	'--	1984	'--	'--	7363	'--	'--	'--	'--	M0	N0	Stage I	T1	6th	'--	'--	'--	'--	'--	'--	'--	'--	'--	'--	'--	'--	not reported	'--	'--	'--	'--	'--	0	602
520a709a-87f6-4f3d-b2a2-9192e3b65c5b	TCGA-DD-A1EC	TCGA-LIHC	20	'--	'--	'--	'--	-7363	'--	not hispanic or latino	female	'--	'--	white	Alive	'--	1984	'--	'--	7363	'--	'--	'--	'--	M0	N0	Stage I	T1	6th	'--	'--	'--	'--	'--	'--	'--	'--	'--	'--	'--	'--	not reported	'--	'--	'--	'--	'--	0	602
52292ffc-0902-4d97-b461-20723987a177	TCGA-DD-A1EJ	TCGA-LIHC	71	'--	'--	'--	'--	-26009	1005	not hispanic or latino	female	'--	'--	white	Dead	'--	1937	'--	'--	26009	'--	'--	'--	'--	M0	N1	Stage IIIC	T1	6th	'--	'--	'--	'--	'--	'--	'--	'--	'--	'--	'--	'--	not reported	'--	'--	'--	'--	'--	0	887
52292ffc-0902-4d97-b461-20723987a177	TCGA-DD-A1EJ	TCGA-LIHC	71	'--	'--	'--	'--	-26009	1005	not hispanic or latino	female	'--	'--	white	Dead	'--	1937	'--	'--	26009	'--	'--	'--	'--	M0	N1	Stage IIIC	T1	6th	'--	'--	'--	'--	'--	'--	'--	'--	'--	'--	'--	'--	not reported	'--	'--	'--	'--	'--	0	887
527d2bc3-7fdd-4b08-839d-67e2f246db04	TCGA-DD-AAED	TCGA-LIHC	51	'--	'--	'--	'--	-18722	'--	not hispanic or latino	male	'--	'--	asian	Alive	'--	1961	'--	'--	18722	'--	'--	'--	'--	M0	N0	Stage I	T1	7th	'--	'--	'--	'--	'--	'--	'--	'--	'--	'--	'--	'--	not reported	'--	'--	'--	'--	'--	0	763
527d2bc3-7fdd-4b08-839d-67e2f246db04	TCGA-DD-AAED	TCGA-LIHC	51	'--	'--	'--	'--	-18722	'--	not hispanic or latino	male	'--	'--	asian	Alive	'--	1961	'--	'--	18722	'--	'--	'--	'--	M0	N0	Stage I	T1	7th	'--	'--	'--	'--	'--	'--	'--	'--	'--	'--	'--	'--	not reported	'--	'--	'--	'--	'--	0	763
52a7f734-da07-49c5-861d-c70da37ff959	TCGA-DD-A4NR	TCGA-LIHC	85	'--	'--	'--	'--	-31386	9	not hispanic or latino	female	'--	'--	white	Dead	'--	1920	2005	'--	31386	'--	'--	'--	'--	M0	N0	Stage I	T1	6th	'--	'--	'--	'--	'--	'--	'--	'--	'--	'--	'--	'--	not reported	'--	'--	'--	'--	'--	0	'--
52a7f734-da07-49c5-861d-c70da37ff959	TCGA-DD-A4NR	TCGA-LIHC	85	'--	'--	'--	'--	-31386	9	not hispanic or latino	female	'--	'--	white	Dead	'--	1920	2005	'--	31386	'--	'--	'--	'--	M0	N0	Stage I	T1	6th	'--	'--	'--	'--	'--	'--	'--	'--	'--	'--	'--	'--	not reported	'--	'--	'--	'--	'--	0	'--
534a7b11-3abd-4581-a9c9-d984d6aa33a0	TCGA-CC-A7IG	TCGA-LIHC	47	'--	'--	'--	'--	-17453	299	not hispanic or latino	male	'--	'--	asian	Dead	'--	1966	'--	'--	17453	'--	'--	'--	'--	M0	N0	Stage II	T2	6th	'--	'--	'--	'--	'--	'--	'--	'--	'--	'--	'--	'--	not reported	'--	'--	'--	'--	'--	0	0
534a7b11-3abd-4581-a9c9-d984d6aa33a0	TCGA-CC-A7IG	TCGA-LIHC	47	'--	'--	'--	'--	-17453	299	not hispanic or latino	male	'--	'--	asian	Dead	'--	1966	'--	'--	17453	'--	'--	'--	'--	M0	N0	Stage II	T2	6th	'--	'--	'--	'--	'--	'--	'--	'--	'--	'--	'--	'--	not reported	'--	'--	'--	'--	'--	0	0
5436fafb-bc16-4450-ac8b-568e1e5ee5fe	TCGA-WX-AA44	TCGA-LIHC	64	'--	'--	'--	'--	-23654	'--	hispanic or latino	female	'--	'--	white	Alive	'--	1947	'--	'--	23654	'--	'--	'--	'--	MX	NX	Stage I	T1	7th	'--	'--	'--	'--	'--	'--	'--	'--	'--	'--	'--	'--	not reported	'--	'--	'--	'--	'--	0	615
5436fafb-bc16-4450-ac8b-568e1e5ee5fe	TCGA-WX-AA44	TCGA-LIHC	64	'--	'--	'--	'--	-23654	'--	hispanic or latino	female	'--	'--	white	Alive	'--	1947	'--	'--	23654	'--	'--	'--	'--	MX	NX	Stage I	T1	7th	'--	'--	'--	'--	'--	'--	'--	'--	'--	'--	'--	'--	not reported	'--	'--	'--	'--	'--	0	615
5449c232-56f1-4e03-9421-aba3ae180107	TCGA-DD-A73B	TCGA-LIHC	72	'--	'--	'--	'--	-26390	283	hispanic or latino	female	'--	'--	white	Dead	'--	1940	2012	'--	26390	'--	'--	'--	'--	M0	N0	Stage I	T1	7th	'--	'--	'--	'--	'--	'--	'--	'--	'--	'--	'--	'--	not reported	'--	'--	'--	'--	'--	0	'--
5449c232-56f1-4e03-9421-aba3ae180107	TCGA-DD-A73B	TCGA-LIHC	72	'--	'--	'--	'--	-26390	283	hispanic or latino	female	'--	'--	white	Dead	'--	1940	2012	'--	26390	'--	'--	'--	'--	M0	N0	Stage I	T1	7th	'--	'--	'--	'--	'--	'--	'--	'--	'--	'--	'--	'--	not reported	'--	'--	'--	'--	'--	0	'--
55e53229-c58f-4922-8869-0f5e2f6c2d7d	TCGA-MI-A75I	TCGA-LIHC	61	'--	'--	'--	'--	-22341	'--	not hispanic or latino	male	'--	'--	black or african american	Alive	'--	1950	'--	'--	22341	'--	'--	'--	'--	MX	NX	'--	T2	7th	'--	'--	'--	'--	'--	'--	'--	'--	'--	'--	'--	'--	not reported	'--	'--	'--	'--	'--	0	630
55e53229-c58f-4922-8869-0f5e2f6c2d7d	TCGA-MI-A75I	TCGA-LIHC	61	'--	'--	'--	'--	-22341	'--	not hispanic or latino	male	'--	'--	black or african american	Alive	'--	1950	'--	'--	22341	'--	'--	'--	'--	MX	NX	'--	T2	7th	'--	'--	'--	'--	'--	'--	'--	'--	'--	'--	'--	'--	not reported	'--	'--	'--	'--	'--	0	630
56403463-1727-4c23-a709-de5f168c4073	TCGA-ED-A459	TCGA-LIHC	47	'--	'--	'--	'--	-17402	'--	not hispanic or latino	male	'--	'--	asian	Alive	'--	1965	'--	'--	17402	'--	'--	'--	'--	M0	N0	Stage II	T2	7th	'--	'--	'--	'--	'--	'--	'--	'--	'--	'--	'--	'--	not reported	'--	'--	'--	'--	'--	0	910
56403463-1727-4c23-a709-de5f168c4073	TCGA-ED-A459	TCGA-LIHC	47	'--	'--	'--	'--	-17402	'--	not hispanic or latino	male	'--	'--	asian	Alive	'--	1965	'--	'--	17402	'--	'--	'--	'--	M0	N0	Stage II	T2	7th	'--	'--	'--	'--	'--	'--	'--	'--	'--	'--	'--	'--	not reported	'--	'--	'--	'--	'--	0	910
56447eb8-c50c-4e31-a29e-bde6bfd31af4	TCGA-DD-AAE2	TCGA-LIHC	51	'--	'--	'--	'--	-18695	'--	not hispanic or latino	male	'--	'--	asian	Alive	'--	1962	'--	'--	18695	'--	'--	'--	'--	M0	N0	Stage I	T1	7th	'--	'--	'--	'--	'--	'--	'--	'--	'--	'--	'--	'--	not reported	'--	'--	'--	'--	'--	0	638
56447eb8-c50c-4e31-a29e-bde6bfd31af4	TCGA-DD-AAE2	TCGA-LIHC	51	'--	'--	'--	'--	-18695	'--	not hispanic or latino	male	'--	'--	asian	Alive	'--	1962	'--	'--	18695	'--	'--	'--	'--	M0	N0	Stage I	T1	7th	'--	'--	'--	'--	'--	'--	'--	'--	'--	'--	'--	'--	not reported	'--	'--	'--	'--	'--	0	638
564b4f4d-3c18-40d5-9d95-916774df600c	TCGA-DD-AAW3	TCGA-LIHC	69	'--	'--	'--	'--	-25254	'--	not hispanic or latino	male	'--	'--	asian	Alive	'--	1940	'--	'--	25254	'--	'--	'--	'--	M0	N0	Stage I	T1	6th	'--	'--	'--	'--	'--	'--	'--	'--	'--	'--	'--	'--	not reported	'--	'--	'--	'--	'--	0	1633
564b4f4d-3c18-40d5-9d95-916774df600c	TCGA-DD-AAW3	TCGA-LIHC	69	'--	'--	'--	'--	-25254	'--	not hispanic or latino	male	'--	'--	asian	Alive	'--	1940	'--	'--	25254	'--	'--	'--	'--	M0	N0	Stage I	T1	6th	'--	'--	'--	'--	'--	'--	'--	'--	'--	'--	'--	'--	not reported	'--	'--	'--	'--	'--	0	1633
56a82a56-0241-4d3d-9de2-696b0c36df91	TCGA-BW-A5NP	TCGA-LIHC	26	'--	'--	'--	'--	-9809	'--	hispanic or latino	female	'--	'--	white	Alive	'--	1984	'--	'--	9809	'--	'--	'--	'--	M1	N0	Stage IV	T2	7th	'--	'--	'--	'--	'--	'--	'--	'--	'--	'--	'--	'--	not reported	'--	'--	'--	'--	'--	0	0
56a82a56-0241-4d3d-9de2-696b0c36df91	TCGA-BW-A5NP	TCGA-LIHC	26	'--	'--	'--	'--	-9809	'--	hispanic or latino	female	'--	'--	white	Alive	'--	1984	'--	'--	9809	'--	'--	'--	'--	M1	N0	Stage IV	T2	7th	'--	'--	'--	'--	'--	'--	'--	'--	'--	'--	'--	'--	not reported	'--	'--	'--	'--	'--	0	0
56abd1c1-8f22-4856-8b0a-73d7e092bdb3	TCGA-DD-AA3A	TCGA-LIHC	81	'--	'--	'--	'--	-29712	410	not hispanic or latino	female	'--	'--	white	Dead	'--	1928	2010	'--	29712	'--	'--	'--	'--	MX	N0	Stage I	T1	6th	'--	'--	'--	'--	'--	'--	'--	'--	'--	'--	'--	'--	not reported	'--	'--	'--	'--	'--	0	'--
56abd1c1-8f22-4856-8b0a-73d7e092bdb3	TCGA-DD-AA3A	TCGA-LIHC	81	'--	'--	'--	'--	-29712	410	not hispanic or latino	female	'--	'--	white	Dead	'--	1928	2010	'--	29712	'--	'--	'--	'--	MX	N0	Stage I	T1	6th	'--	'--	'--	'--	'--	'--	'--	'--	'--	'--	'--	'--	not reported	'--	'--	'--	'--	'--	0	'--
574ba00b-fee6-4aab-ac01-6ffaf8fdc0c5	TCGA-XR-A8TD	TCGA-LIHC	49	'--	'--	'--	'--	-17908	'--	hispanic or latino	female	'--	'--	white	Alive	'--	1963	'--	'--	17908	'--	'--	'--	'--	M0	N0	Stage IIIB	T3	7th	'--	'--	'--	'--	'--	'--	'--	'--	'--	'--	'--	'--	not reported	'--	'--	'--	'--	'--	0	1030
574ba00b-fee6-4aab-ac01-6ffaf8fdc0c5	TCGA-XR-A8TD	TCGA-LIHC	49	'--	'--	'--	'--	-17908	'--	hispanic or latino	female	'--	'--	white	Alive	'--	1963	'--	'--	17908	'--	'--	'--	'--	M0	N0	Stage IIIB	T3	7th	'--	'--	'--	'--	'--	'--	'--	'--	'--	'--	'--	'--	not reported	'--	'--	'--	'--	'--	0	1030
592ef526-176a-42e0-bbeb-fb62d369a343	TCGA-BC-A10S	TCGA-LIHC	81	'--	'--	'--	'--	-29842	1423	not hispanic or latino	male	'--	'--	white	Dead	'--	1918	2002	'--	29842	'--	'--	'--	'--	MX	NX	'--	T3	5th	'--	'--	'--	'--	'--	'--	'--	'--	'--	'--	'--	'--	not reported	'--	'--	'--	'--	'--	0	'--
592ef526-176a-42e0-bbeb-fb62d369a343	TCGA-BC-A10S	TCGA-LIHC	81	'--	'--	'--	'--	-29842	1423	not hispanic or latino	male	'--	'--	white	Dead	'--	1918	2002	'--	29842	'--	'--	'--	'--	MX	NX	'--	T3	5th	'--	'--	'--	'--	'--	'--	'--	'--	'--	'--	'--	'--	not reported	'--	'--	'--	'--	'--	0	'--
59f163d2-6a7c-41b8-b4d6-f07174dafc6e	TCGA-T1-A6J8	TCGA-LIHC	68	'--	'--	'--	'--	-24853	'--	not hispanic or latino	male	'--	'--	white	Alive	'--	1945	'--	'--	24853	'--	'--	'--	'--	M0	NX	'--	T1	7th	'--	'--	'--	'--	'--	'--	'--	'--	'--	'--	'--	'--	not reported	'--	'--	'--	'--	'--	0	23
59f163d2-6a7c-41b8-b4d6-f07174dafc6e	TCGA-T1-A6J8	TCGA-LIHC	68	'--	'--	'--	'--	-24853	'--	not hispanic or latino	male	'--	'--	white	Alive	'--	1945	'--	'--	24853	'--	'--	'--	'--	M0	NX	'--	T1	7th	'--	'--	'--	'--	'--	'--	'--	'--	'--	'--	'--	'--	not reported	'--	'--	'--	'--	'--	0	23
5a7706ba-3cea-41eb-b78a-fd69206daa93	TCGA-KR-A7K0	TCGA-LIHC	65	'--	'--	'--	'--	-23974	65	not reported	male	'--	'--	white	Dead	'--	1948	2013	'--	23974	'--	'--	'--	'--	M0	N0	Stage I	T1	7th	'--	'--	'--	'--	'--	'--	'--	'--	'--	'--	'--	'--	not reported	'--	'--	'--	'--	'--	0	'--
5a7706ba-3cea-41eb-b78a-fd69206daa93	TCGA-KR-A7K0	TCGA-LIHC	65	'--	'--	'--	'--	-23974	65	not reported	male	'--	'--	white	Dead	'--	1948	2013	'--	23974	'--	'--	'--	'--	M0	N0	Stage I	T1	7th	'--	'--	'--	'--	'--	'--	'--	'--	'--	'--	'--	'--	not reported	'--	'--	'--	'--	'--	0	'--
5b32d3f4-9b88-42de-aaac-22d1d2f5cde0	TCGA-CC-A8HV	TCGA-LIHC	51	'--	'--	'--	'--	-18935	279	not hispanic or latino	female	'--	'--	asian	Dead	'--	1962	'--	'--	18935	'--	'--	'--	'--	M0	N0	Stage II	T2	6th	'--	'--	'--	'--	'--	'--	'--	'--	'--	'--	'--	'--	not reported	'--	'--	'--	'--	'--	0	0
5b32d3f4-9b88-42de-aaac-22d1d2f5cde0	TCGA-CC-A8HV	TCGA-LIHC	51	'--	'--	'--	'--	-18935	279	not hispanic or latino	female	'--	'--	asian	Dead	'--	1962	'--	'--	18935	'--	'--	'--	'--	M0	N0	Stage II	T2	6th	'--	'--	'--	'--	'--	'--	'--	'--	'--	'--	'--	'--	not reported	'--	'--	'--	'--	'--	0	0
5b8d04b2-ef40-4216-a3bb-42520efbe863	TCGA-DD-A4NK	TCGA-LIHC	80	'--	'--	'--	'--	-29244	1210	not hispanic or latino	female	'--	'--	white	Dead	'--	1924	2007	'--	29244	'--	'--	'--	'--	M0	N0	Stage IIIA	T3	6th	'--	'--	'--	'--	'--	'--	'--	'--	'--	'--	'--	'--	not reported	'--	'--	'--	'--	'--	0	'--
5b8d04b2-ef40-4216-a3bb-42520efbe863	TCGA-DD-A4NK	TCGA-LIHC	80	'--	'--	'--	'--	-29244	1210	not hispanic or latino	female	'--	'--	white	Dead	'--	1924	2007	'--	29244	'--	'--	'--	'--	M0	N0	Stage IIIA	T3	6th	'--	'--	'--	'--	'--	'--	'--	'--	'--	'--	'--	'--	not reported	'--	'--	'--	'--	'--	0	'--
5c08008d-5ed4-4480-bd00-c8a2d8c787dc	TCGA-FV-A4ZP	TCGA-LIHC	78	'--	'--	'--	'--	-28771	2486	not hispanic or latino	male	'--	'--	white	Dead	'--	1927	'--	'--	28771	'--	'--	'--	'--	M0	NX	Stage IIIA	T3	6th	'--	'--	'--	'--	'--	'--	'--	'--	'--	'--	'--	'--	not reported	'--	'--	'--	'--	'--	0	1836
5c08008d-5ed4-4480-bd00-c8a2d8c787dc	TCGA-FV-A4ZP	TCGA-LIHC	78	'--	'--	'--	'--	-28771	2486	not hispanic or latino	male	'--	'--	white	Dead	'--	1927	'--	'--	28771	'--	'--	'--	'--	M0	NX	Stage IIIA	T3	6th	'--	'--	'--	'--	'--	'--	'--	'--	'--	'--	'--	'--	not reported	'--	'--	'--	'--	'--	0	1836
5c9a21a3-d471-401a-9568-59dc84245d28	TCGA-BC-4072	TCGA-LIHC	74	'--	'--	'--	'--	-27162	1490	not hispanic or latino	female	'--	'--	white	Dead	'--	1931	2009	'--	27162	'--	'--	'--	'--	M0	N0	Stage IIIA	T3	6th	'--	'--	'--	'--	'--	'--	'--	'--	'--	'--	'--	'--	not reported	'--	'--	'--	'--	'--	0	'--
5c9a21a3-d471-401a-9568-59dc84245d28	TCGA-BC-4072	TCGA-LIHC	74	'--	'--	'--	'--	-27162	1490	not hispanic or latino	female	'--	'--	white	Dead	'--	1931	2009	'--	27162	'--	'--	'--	'--	M0	N0	Stage IIIA	T3	6th	'--	'--	'--	'--	'--	'--	'--	'--	'--	'--	'--	'--	not reported	'--	'--	'--	'--	'--	0	'--
5d259f26-3bef-4fe4-948b-495183f5f8be	TCGA-G3-AAV7	TCGA-LIHC	38	'--	'--	'--	'--	-14229	'--	not hispanic or latino	male	'--	'--	asian	Alive	'--	1975	'--	'--	14229	'--	'--	'--	'--	M0	N0	Stage II	T2	7th	'--	'--	'--	'--	'--	'--	'--	'--	'--	'--	'--	'--	not reported	'--	'--	'--	'--	'--	0	361
5d259f26-3bef-4fe4-948b-495183f5f8be	TCGA-G3-AAV7	TCGA-LIHC	38	'--	'--	'--	'--	-14229	'--	not hispanic or latino	male	'--	'--	asian	Alive	'--	1975	'--	'--	14229	'--	'--	'--	'--	M0	N0	Stage II	T2	7th	'--	'--	'--	'--	'--	'--	'--	'--	'--	'--	'--	'--	not reported	'--	'--	'--	'--	'--	0	361
5e2a99a1-41c1-49ca-97d6-69f9b9938d24	TCGA-CC-A9FU	TCGA-LIHC	52	'--	'--	'--	'--	-19326	'--	not hispanic or latino	female	'--	'--	asian	Alive	'--	1961	'--	'--	19326	'--	'--	'--	'--	M0	N0	Stage IIIA	T3a	7th	'--	'--	'--	'--	'--	'--	'--	'--	'--	'--	'--	'--	not reported	'--	'--	'--	'--	'--	0	0
5e2a99a1-41c1-49ca-97d6-69f9b9938d24	TCGA-CC-A9FU	TCGA-LIHC	52	'--	'--	'--	'--	-19326	'--	not hispanic or latino	female	'--	'--	asian	Alive	'--	1961	'--	'--	19326	'--	'--	'--	'--	M0	N0	Stage IIIA	T3a	7th	'--	'--	'--	'--	'--	'--	'--	'--	'--	'--	'--	'--	not reported	'--	'--	'--	'--	'--	0	0
5e4136e4-ddd8-4faf-8a8e-5f836fd97f49	TCGA-DD-AAE0	TCGA-LIHC	45	'--	'--	'--	'--	-16732	'--	not hispanic or latino	female	'--	'--	asian	Alive	'--	1968	'--	'--	16732	'--	'--	'--	'--	M0	N0	Stage IIIA	T3a	7th	'--	'--	'--	'--	'--	'--	'--	'--	'--	'--	'--	'--	not reported	'--	'--	'--	'--	'--	0	555
5e4136e4-ddd8-4faf-8a8e-5f836fd97f49	TCGA-DD-AAE0	TCGA-LIHC	45	'--	'--	'--	'--	-16732	'--	not hispanic or latino	female	'--	'--	asian	Alive	'--	1968	'--	'--	16732	'--	'--	'--	'--	M0	N0	Stage IIIA	T3a	7th	'--	'--	'--	'--	'--	'--	'--	'--	'--	'--	'--	'--	not reported	'--	'--	'--	'--	'--	0	555
5eaaf7ae-36af-4fb4-8940-e0861983ceb0	TCGA-DD-AADB	TCGA-LIHC	51	'--	'--	'--	'--	-18728	'--	not hispanic or latino	male	'--	'--	asian	Alive	'--	1960	'--	'--	18728	'--	'--	'--	'--	M0	N0	Stage I	T1	7th	'--	'--	'--	'--	'--	'--	'--	'--	'--	'--	'--	'--	not reported	'--	'--	'--	'--	'--	0	1242
5eaaf7ae-36af-4fb4-8940-e0861983ceb0	TCGA-DD-AADB	TCGA-LIHC	51	'--	'--	'--	'--	-18728	'--	not hispanic or latino	male	'--	'--	asian	Alive	'--	1960	'--	'--	18728	'--	'--	'--	'--	M0	N0	Stage I	T1	7th	'--	'--	'--	'--	'--	'--	'--	'--	'--	'--	'--	'--	not reported	'--	'--	'--	'--	'--	0	1242
609c82fd-eb3a-46d7-8c09-0cde281a50b3	TCGA-DD-A11A	TCGA-LIHC	67	'--	'--	'--	'--	-24646	'--	not hispanic or latino	male	'--	'--	black or african american	Not Reported	'--	1937	'--	'--	24646	'--	'--	'--	'--	M0	N0	Stage I	T1	6th	'--	'--	'--	'--	'--	'--	'--	'--	'--	'--	'--	'--	not reported	'--	'--	'--	'--	'--	0	79
609c82fd-eb3a-46d7-8c09-0cde281a50b3	TCGA-DD-A11A	TCGA-LIHC	67	'--	'--	'--	'--	-24646	'--	not hispanic or latino	male	'--	'--	black or african american	Not Reported	'--	1937	'--	'--	24646	'--	'--	'--	'--	M0	N0	Stage I	T1	6th	'--	'--	'--	'--	'--	'--	'--	'--	'--	'--	'--	'--	not reported	'--	'--	'--	'--	'--	0	79
60fcd491-0170-46c0-ab14-d71f88267a14	TCGA-5C-A9VH	TCGA-LIHC	70	'--	'--	'--	'--	-25608	'--	not hispanic or latino	male	'--	'--	white	Alive	'--	1943	'--	'--	25608	'--	'--	'--	'--	M0	N0	Stage I	T1	7th	'--	'--	'--	'--	'--	'--	'--	'--	'--	'--	'--	'--	not reported	'--	'--	'--	'--	'--	0	322
60fcd491-0170-46c0-ab14-d71f88267a14	TCGA-5C-A9VH	TCGA-LIHC	70	'--	'--	'--	'--	-25608	'--	not hispanic or latino	male	'--	'--	white	Alive	'--	1943	'--	'--	25608	'--	'--	'--	'--	M0	N0	Stage I	T1	7th	'--	'--	'--	'--	'--	'--	'--	'--	'--	'--	'--	'--	not reported	'--	'--	'--	'--	'--	0	322
613ddb95-14d7-4941-b374-fb5cd344d1bb	TCGA-CC-A3MA	TCGA-LIHC	61	'--	'--	'--	'--	-22375	303	not hispanic or latino	male	'--	'--	asian	Dead	'--	1950	'--	'--	22375	'--	'--	'--	'--	M0	N0	Stage IIIA	T3	7th	'--	'--	'--	'--	'--	'--	'--	'--	'--	'--	'--	'--	not reported	'--	'--	'--	'--	'--	0	2
613ddb95-14d7-4941-b374-fb5cd344d1bb	TCGA-CC-A3MA	TCGA-LIHC	61	'--	'--	'--	'--	-22375	303	not hispanic or latino	male	'--	'--	asian	Dead	'--	1950	'--	'--	22375	'--	'--	'--	'--	M0	N0	Stage IIIA	T3	7th	'--	'--	'--	'--	'--	'--	'--	'--	'--	'--	'--	'--	not reported	'--	'--	'--	'--	'--	0	2
614c0ecf-6a84-4c86-8706-79be5bb00991	TCGA-DD-A3A7	TCGA-LIHC	67	'--	'--	'--	'--	-24599	419	not reported	male	'--	'--	not reported	Dead	'--	1931	1999	'--	24599	'--	'--	'--	'--	M0	N0	Stage IIIB	T3b	7th	'--	'--	'--	'--	'--	'--	'--	'--	'--	'--	'--	'--	not reported	'--	'--	'--	'--	'--	0	'--
614c0ecf-6a84-4c86-8706-79be5bb00991	TCGA-DD-A3A7	TCGA-LIHC	67	'--	'--	'--	'--	-24599	419	not reported	male	'--	'--	not reported	Dead	'--	1931	1999	'--	24599	'--	'--	'--	'--	M0	N0	Stage IIIB	T3b	7th	'--	'--	'--	'--	'--	'--	'--	'--	'--	'--	'--	'--	not reported	'--	'--	'--	'--	'--	0	'--
61902cb6-b041-48ac-aacc-483a28949865	TCGA-CC-5264	TCGA-LIHC	71	'--	'--	'--	'--	-25979	102	not hispanic or latino	male	'--	'--	asian	Dead	'--	1939	'--	'--	25979	'--	'--	'--	'--	M0	N0	Stage IIIA	T3	6th	'--	'--	'--	'--	'--	'--	'--	'--	'--	'--	'--	'--	not reported	'--	'--	'--	'--	'--	0	0
61902cb6-b041-48ac-aacc-483a28949865	TCGA-CC-5264	TCGA-LIHC	71	'--	'--	'--	'--	-25979	102	not hispanic or latino	male	'--	'--	asian	Dead	'--	1939	'--	'--	25979	'--	'--	'--	'--	M0	N0	Stage IIIA	T3	6th	'--	'--	'--	'--	'--	'--	'--	'--	'--	'--	'--	'--	not reported	'--	'--	'--	'--	'--	0	0
62c02da8-e4b4-4294-9923-8992d187fc7b	TCGA-DD-AADM	TCGA-LIHC	58	'--	'--	'--	'--	-21349	12	not hispanic or latino	male	'--	'--	asian	Dead	'--	1954	2012	'--	21349	'--	'--	'--	'--	M0	N0	Stage II	T2	7th	'--	'--	'--	'--	'--	'--	'--	'--	'--	'--	'--	'--	not reported	'--	'--	'--	'--	'--	0	'--
62c02da8-e4b4-4294-9923-8992d187fc7b	TCGA-DD-AADM	TCGA-LIHC	58	'--	'--	'--	'--	-21349	12	not hispanic or latino	male	'--	'--	asian	Dead	'--	1954	2012	'--	21349	'--	'--	'--	'--	M0	N0	Stage II	T2	7th	'--	'--	'--	'--	'--	'--	'--	'--	'--	'--	'--	'--	not reported	'--	'--	'--	'--	'--	0	'--
6312d5b5-68ad-4d4f-a0a9-03d895ae30f9	TCGA-DD-AAD5	TCGA-LIHC	54	'--	'--	'--	'--	-19748	'--	not hispanic or latino	male	'--	'--	asian	Alive	'--	1957	'--	'--	19748	'--	'--	'--	'--	M0	N0	Stage I	T1	7th	'--	'--	'--	'--	'--	'--	'--	'--	'--	'--	'--	'--	not reported	'--	'--	'--	'--	'--	0	1345
6312d5b5-68ad-4d4f-a0a9-03d895ae30f9	TCGA-DD-AAD5	TCGA-LIHC	54	'--	'--	'--	'--	-19748	'--	not hispanic or latino	male	'--	'--	asian	Alive	'--	1957	'--	'--	19748	'--	'--	'--	'--	M0	N0	Stage I	T1	7th	'--	'--	'--	'--	'--	'--	'--	'--	'--	'--	'--	'--	not reported	'--	'--	'--	'--	'--	0	1345
635aad0b-9c47-4564-821f-c00ddb280d53	TCGA-DD-AACF	TCGA-LIHC	68	'--	'--	'--	'--	-25172	365	not hispanic or latino	male	'--	'--	asian	Dead	'--	1940	2009	'--	25172	'--	'--	'--	'--	M0	N0	Stage I	T1	6th	'--	'--	'--	'--	'--	'--	'--	'--	'--	'--	'--	'--	not reported	'--	'--	'--	'--	'--	0	'--
635aad0b-9c47-4564-821f-c00ddb280d53	TCGA-DD-AACF	TCGA-LIHC	68	'--	'--	'--	'--	-25172	365	not hispanic or latino	male	'--	'--	asian	Dead	'--	1940	2009	'--	25172	'--	'--	'--	'--	M0	N0	Stage I	T1	6th	'--	'--	'--	'--	'--	'--	'--	'--	'--	'--	'--	'--	not reported	'--	'--	'--	'--	'--	0	'--
63d475ef-8f26-45ed-ae80-cfa87e68b2f5	TCGA-WJ-A86L	TCGA-LIHC	68	'--	'--	'--	'--	-25018	'--	not hispanic or latino	female	'--	'--	white	Alive	'--	1945	'--	'--	25018	'--	'--	'--	'--	MX	NX	Stage I	T1	7th	'--	'--	'--	'--	'--	'--	'--	'--	'--	'--	'--	'--	not reported	'--	'--	'--	'--	'--	0	345
63d475ef-8f26-45ed-ae80-cfa87e68b2f5	TCGA-WJ-A86L	TCGA-LIHC	68	'--	'--	'--	'--	-25018	'--	not hispanic or latino	female	'--	'--	white	Alive	'--	1945	'--	'--	25018	'--	'--	'--	'--	MX	NX	Stage I	T1	7th	'--	'--	'--	'--	'--	'--	'--	'--	'--	'--	'--	'--	not reported	'--	'--	'--	'--	'--	0	345
6533648f-1353-4253-b65b-d472aacf5751	TCGA-BC-A10Y	TCGA-LIHC	76	'--	'--	'--	'--	-28049	711	not hispanic or latino	male	'--	'--	white	Dead	'--	1926	2003	'--	28049	'--	'--	'--	'--	MX	NX	'--	T4	5th	'--	'--	'--	'--	'--	'--	'--	'--	'--	'--	'--	'--	not reported	'--	'--	'--	'--	'--	0	'--
6533648f-1353-4253-b65b-d472aacf5751	TCGA-BC-A10Y	TCGA-LIHC	76	'--	'--	'--	'--	-28049	711	not hispanic or latino	male	'--	'--	white	Dead	'--	1926	2003	'--	28049	'--	'--	'--	'--	MX	NX	'--	T4	5th	'--	'--	'--	'--	'--	'--	'--	'--	'--	'--	'--	'--	not reported	'--	'--	'--	'--	'--	0	'--
654af137-70d9-4ee4-9f69-793e352d30f8	TCGA-DD-A1EE	TCGA-LIHC	73	'--	'--	'--	'--	-26858	349	not hispanic or latino	male	'--	'--	white	Dead	'--	1933	'--	'--	26858	'--	'--	'--	'--	M0	N0	Stage IIIA	T3	6th	'--	'--	'--	'--	'--	'--	'--	'--	'--	'--	'--	'--	not reported	'--	'--	'--	'--	'--	0	204
654af137-70d9-4ee4-9f69-793e352d30f8	TCGA-DD-A1EE	TCGA-LIHC	73	'--	'--	'--	'--	-26858	349	not hispanic or latino	male	'--	'--	white	Dead	'--	1933	'--	'--	26858	'--	'--	'--	'--	M0	N0	Stage IIIA	T3	6th	'--	'--	'--	'--	'--	'--	'--	'--	'--	'--	'--	'--	not reported	'--	'--	'--	'--	'--	0	204
65e430e1-0c9a-4045-83a9-653b7cff811d	TCGA-FV-A4ZQ	TCGA-LIHC	52	'--	'--	'--	'--	-19090	'--	not hispanic or latino	male	'--	'--	white	Alive	'--	1960	'--	'--	19090	'--	'--	'--	'--	M0	NX	Stage I	T1	7th	'--	'--	'--	'--	'--	'--	'--	'--	'--	'--	'--	'--	not reported	'--	'--	'--	'--	'--	0	12
65e430e1-0c9a-4045-83a9-653b7cff811d	TCGA-FV-A4ZQ	TCGA-LIHC	52	'--	'--	'--	'--	-19090	'--	not hispanic or latino	male	'--	'--	white	Alive	'--	1960	'--	'--	19090	'--	'--	'--	'--	M0	NX	Stage I	T1	7th	'--	'--	'--	'--	'--	'--	'--	'--	'--	'--	'--	'--	not reported	'--	'--	'--	'--	'--	0	12
66c6f413-b7a8-4d7c-9e1d-c4fb257b9e5c	TCGA-DD-A119	TCGA-LIHC	40	'--	'--	'--	'--	-14613	223	not hispanic or latino	male	'--	'--	asian	Dead	'--	1963	2003	'--	14613	'--	'--	'--	'--	M1	N0	Stage IV	T3a	6th	'--	'--	'--	'--	'--	'--	'--	'--	'--	'--	'--	'--	not reported	'--	'--	'--	'--	'--	0	'--
66c6f413-b7a8-4d7c-9e1d-c4fb257b9e5c	TCGA-DD-A119	TCGA-LIHC	40	'--	'--	'--	'--	-14613	223	not hispanic or latino	male	'--	'--	asian	Dead	'--	1963	2003	'--	14613	'--	'--	'--	'--	M1	N0	Stage IV	T3a	6th	'--	'--	'--	'--	'--	'--	'--	'--	'--	'--	'--	'--	not reported	'--	'--	'--	'--	'--	0	'--
670c1cbc-4494-45f1-bb8b-18db82d4f7e0	TCGA-CC-A1HT	TCGA-LIHC	50	'--	'--	'--	'--	-18553	101	not hispanic or latino	male	'--	'--	asian	Dead	'--	1960	'--	'--	18553	'--	'--	'--	'--	M0	N0	Stage IIIA	T3	6th	'--	'--	'--	'--	'--	'--	'--	'--	'--	'--	'--	'--	not reported	'--	'--	'--	'--	'--	0	0
670c1cbc-4494-45f1-bb8b-18db82d4f7e0	TCGA-CC-A1HT	TCGA-LIHC	50	'--	'--	'--	'--	-18553	101	not hispanic or latino	male	'--	'--	asian	Dead	'--	1960	'--	'--	18553	'--	'--	'--	'--	M0	N0	Stage IIIA	T3	6th	'--	'--	'--	'--	'--	'--	'--	'--	'--	'--	'--	'--	not reported	'--	'--	'--	'--	'--	0	0
67a00f5f-c753-48f9-bc24-8287f50ec776	TCGA-DD-AACW	TCGA-LIHC	43	'--	'--	'--	'--	-15872	'--	not hispanic or latino	male	'--	'--	asian	Alive	'--	1967	'--	'--	15872	'--	'--	'--	'--	M0	N0	Stage I	T1	7th	'--	'--	'--	'--	'--	'--	'--	'--	'--	'--	'--	'--	not reported	'--	'--	'--	'--	'--	0	1424
67a00f5f-c753-48f9-bc24-8287f50ec776	TCGA-DD-AACW	TCGA-LIHC	43	'--	'--	'--	'--	-15872	'--	not hispanic or latino	male	'--	'--	asian	Alive	'--	1967	'--	'--	15872	'--	'--	'--	'--	M0	N0	Stage I	T1	7th	'--	'--	'--	'--	'--	'--	'--	'--	'--	'--	'--	'--	not reported	'--	'--	'--	'--	'--	0	1424
68015cc7-d3a1-4c90-b8fb-5d14143d9960	TCGA-DD-A1EB	TCGA-LIHC	72	'--	'--	'--	'--	-26471	'--	not reported	female	'--	'--	not reported	Alive	'--	1929	'--	'--	26471	'--	'--	'--	'--	M0	N0	Stage I	T1	5th	'--	'--	'--	'--	'--	'--	'--	'--	'--	'--	'--	'--	not reported	'--	'--	'--	'--	'--	0	2017
68015cc7-d3a1-4c90-b8fb-5d14143d9960	TCGA-DD-A1EB	TCGA-LIHC	72	'--	'--	'--	'--	-26471	'--	not reported	female	'--	'--	not reported	Alive	'--	1929	'--	'--	26471	'--	'--	'--	'--	M0	N0	Stage I	T1	5th	'--	'--	'--	'--	'--	'--	'--	'--	'--	'--	'--	'--	not reported	'--	'--	'--	'--	'--	0	2017
69d6881b-9e9a-407b-8b02-bad5fc2455bf	TCGA-DD-A3A8	TCGA-LIHC	75	'--	'--	'--	'--	-27524	11	not hispanic or latino	male	'--	'--	white	Dead	'--	1926	2001	'--	27524	'--	'--	'--	'--	M0	N0	Stage II	T2	5th	'--	'--	'--	'--	'--	'--	'--	'--	'--	'--	'--	'--	not reported	'--	'--	'--	'--	'--	0	'--
69d6881b-9e9a-407b-8b02-bad5fc2455bf	TCGA-DD-A3A8	TCGA-LIHC	75	'--	'--	'--	'--	-27524	11	not hispanic or latino	male	'--	'--	white	Dead	'--	1926	2001	'--	27524	'--	'--	'--	'--	M0	N0	Stage II	T2	5th	'--	'--	'--	'--	'--	'--	'--	'--	'--	'--	'--	'--	not reported	'--	'--	'--	'--	'--	0	'--
6a93206a-c25c-4e45-b0ba-0a21bd8253b6	TCGA-CC-5258	TCGA-LIHC	48	'--	'--	'--	'--	-17586	129	not hispanic or latino	male	'--	'--	asian	Dead	'--	1962	'--	'--	17586	'--	'--	'--	'--	M0	N0	Stage II	T2	6th	'--	'--	'--	'--	'--	'--	'--	'--	'--	'--	'--	'--	not reported	'--	'--	'--	'--	'--	0	0
6a93206a-c25c-4e45-b0ba-0a21bd8253b6	TCGA-CC-5258	TCGA-LIHC	48	'--	'--	'--	'--	-17586	129	not hispanic or latino	male	'--	'--	asian	Dead	'--	1962	'--	'--	17586	'--	'--	'--	'--	M0	N0	Stage II	T2	6th	'--	'--	'--	'--	'--	'--	'--	'--	'--	'--	'--	'--	not reported	'--	'--	'--	'--	'--	0	0
6bb5d506-8fca-43f3-90a6-03c915d7ede2	TCGA-BC-A5W4	TCGA-LIHC	69	'--	'--	'--	'--	-25503	547	not hispanic or latino	male	'--	'--	white	Dead	'--	1943	'--	'--	25503	'--	'--	'--	'--	M0	NX	Stage IIIA	T3a	7th	'--	'--	'--	'--	'--	'--	'--	'--	'--	'--	'--	'--	not reported	'--	'--	'--	'--	'--	0	289
6bb5d506-8fca-43f3-90a6-03c915d7ede2	TCGA-BC-A5W4	TCGA-LIHC	69	'--	'--	'--	'--	-25503	547	not hispanic or latino	male	'--	'--	white	Dead	'--	1943	'--	'--	25503	'--	'--	'--	'--	M0	NX	Stage IIIA	T3a	7th	'--	'--	'--	'--	'--	'--	'--	'--	'--	'--	'--	'--	not reported	'--	'--	'--	'--	'--	0	289
6c79f64b-63fe-46f5-bf7b-77208231b0f2	TCGA-DD-A1EG	TCGA-LIHC	76	'--	'--	'--	'--	-28108	1372	not hispanic or latino	male	'--	'--	white	Dead	'--	1931	2010	'--	28108	'--	'--	'--	'--	M0	N0	Stage I	T1	7th	'--	'--	'--	'--	'--	'--	'--	'--	'--	'--	'--	'--	not reported	'--	'--	'--	'--	'--	0	'--
6c79f64b-63fe-46f5-bf7b-77208231b0f2	TCGA-DD-A1EG	TCGA-LIHC	76	'--	'--	'--	'--	-28108	1372	not hispanic or latino	male	'--	'--	white	Dead	'--	1931	2010	'--	28108	'--	'--	'--	'--	M0	N0	Stage I	T1	7th	'--	'--	'--	'--	'--	'--	'--	'--	'--	'--	'--	'--	not reported	'--	'--	'--	'--	'--	0	'--
6d2e8bc2-ca86-41c1-ae49-289e20fce758	TCGA-DD-AACB	TCGA-LIHC	74	'--	'--	'--	'--	-27103	'--	not hispanic or latino	female	'--	'--	asian	Alive	'--	1934	'--	'--	27103	'--	'--	'--	'--	M0	N0	Stage I	T1	6th	'--	'--	'--	'--	'--	'--	'--	'--	'--	'--	'--	'--	not reported	'--	'--	'--	'--	'--	0	2324
6d2e8bc2-ca86-41c1-ae49-289e20fce758	TCGA-DD-AACB	TCGA-LIHC	74	'--	'--	'--	'--	-27103	'--	not hispanic or latino	female	'--	'--	asian	Alive	'--	1934	'--	'--	27103	'--	'--	'--	'--	M0	N0	Stage I	T1	6th	'--	'--	'--	'--	'--	'--	'--	'--	'--	'--	'--	'--	not reported	'--	'--	'--	'--	'--	0	2324
6dcfc418-ab28-4365-95ea-c1ae254f2341	TCGA-BC-A217	TCGA-LIHC	75	'--	'--	'--	'--	-27411	1397	not reported	female	'--	'--	white	Dead	'--	1935	'--	'--	27411	'--	'--	'--	'--	M0	NX	Stage II	T2	7th	'--	'--	'--	'--	'--	'--	'--	'--	'--	'--	'--	'--	not reported	'--	'--	'--	'--	'--	0	421
6dcfc418-ab28-4365-95ea-c1ae254f2341	TCGA-BC-A217	TCGA-LIHC	75	'--	'--	'--	'--	-27411	1397	not reported	female	'--	'--	white	Dead	'--	1935	'--	'--	27411	'--	'--	'--	'--	M0	NX	Stage II	T2	7th	'--	'--	'--	'--	'--	'--	'--	'--	'--	'--	'--	'--	not reported	'--	'--	'--	'--	'--	0	421
6e657705-8579-433b-af7a-b6155b599518	TCGA-G3-AAV0	TCGA-LIHC	58	'--	'--	'--	'--	-21249	'--	not hispanic or latino	male	'--	'--	asian	Alive	'--	1955	'--	'--	21249	'--	'--	'--	'--	M0	N0	Stage I	T1	7th	'--	'--	'--	'--	'--	'--	'--	'--	'--	'--	'--	'--	not reported	'--	'--	'--	'--	'--	0	476
6e657705-8579-433b-af7a-b6155b599518	TCGA-G3-AAV0	TCGA-LIHC	58	'--	'--	'--	'--	-21249	'--	not hispanic or latino	male	'--	'--	asian	Alive	'--	1955	'--	'--	21249	'--	'--	'--	'--	M0	N0	Stage I	T1	7th	'--	'--	'--	'--	'--	'--	'--	'--	'--	'--	'--	'--	not reported	'--	'--	'--	'--	'--	0	476
6ea0ef82-694d-492d-95da-a3bc8de99149	TCGA-DD-AAEK	TCGA-LIHC	51	'--	'--	'--	'--	-18757	'--	not hispanic or latino	male	'--	'--	asian	Alive	'--	1959	'--	'--	18757	'--	'--	'--	'--	M0	N0	Stage II	T2	7th	'--	'--	'--	'--	'--	'--	'--	'--	'--	'--	'--	'--	not reported	'--	'--	'--	'--	'--	0	1067
6ea0ef82-694d-492d-95da-a3bc8de99149	TCGA-DD-AAEK	TCGA-LIHC	51	'--	'--	'--	'--	-18757	'--	not hispanic or latino	male	'--	'--	asian	Alive	'--	1959	'--	'--	18757	'--	'--	'--	'--	M0	N0	Stage II	T2	7th	'--	'--	'--	'--	'--	'--	'--	'--	'--	'--	'--	'--	not reported	'--	'--	'--	'--	'--	0	1067
709f1e4d-f5e8-4a0b-8254-23f037f4bae7	TCGA-BC-A10Z	TCGA-LIHC	62	'--	'--	'--	'--	-22913	34	not hispanic or latino	female	'--	'--	white	Dead	'--	1941	2003	'--	22913	'--	'--	'--	'--	MX	N0	Stage I	T1	6th	'--	'--	'--	'--	'--	'--	'--	'--	'--	'--	'--	'--	not reported	'--	'--	'--	'--	'--	0	'--
709f1e4d-f5e8-4a0b-8254-23f037f4bae7	TCGA-BC-A10Z	TCGA-LIHC	62	'--	'--	'--	'--	-22913	34	not hispanic or latino	female	'--	'--	white	Dead	'--	1941	2003	'--	22913	'--	'--	'--	'--	MX	N0	Stage I	T1	6th	'--	'--	'--	'--	'--	'--	'--	'--	'--	'--	'--	'--	not reported	'--	'--	'--	'--	'--	0	'--
70aecc90-17f0-4064-8ebb-be81f9b1d7fd	TCGA-BC-A69I	TCGA-LIHC	69	'--	'--	'--	'--	-25370	'--	not reported	male	'--	'--	white	Alive	'--	1944	'--	'--	25370	'--	'--	'--	'--	M0	N0	Stage I	T1	7th	'--	'--	'--	'--	'--	'--	'--	'--	'--	'--	'--	'--	not reported	'--	'--	'--	'--	'--	0	387
70aecc90-17f0-4064-8ebb-be81f9b1d7fd	TCGA-BC-A69I	TCGA-LIHC	69	'--	'--	'--	'--	-25370	'--	not reported	male	'--	'--	white	Alive	'--	1944	'--	'--	25370	'--	'--	'--	'--	M0	N0	Stage I	T1	7th	'--	'--	'--	'--	'--	'--	'--	'--	'--	'--	'--	'--	not reported	'--	'--	'--	'--	'--	0	387
70bb26b8-b38b-4e79-90e7-033a38405b00	TCGA-DD-AADF	TCGA-LIHC	64	'--	'--	'--	'--	-23614	115	not hispanic or latino	female	'--	'--	asian	Dead	'--	1947	2011	'--	23614	'--	'--	'--	'--	M0	N0	Stage I	T1	7th	'--	'--	'--	'--	'--	'--	'--	'--	'--	'--	'--	'--	not reported	'--	'--	'--	'--	'--	0	'--
70bb26b8-b38b-4e79-90e7-033a38405b00	TCGA-DD-AADF	TCGA-LIHC	64	'--	'--	'--	'--	-23614	115	not hispanic or latino	female	'--	'--	asian	Dead	'--	1947	2011	'--	23614	'--	'--	'--	'--	M0	N0	Stage I	T1	7th	'--	'--	'--	'--	'--	'--	'--	'--	'--	'--	'--	'--	not reported	'--	'--	'--	'--	'--	0	'--
714a6878-ed2a-47f3-9755-b705ac144d68	TCGA-RC-A7SF	TCGA-LIHC	66	'--	'--	'--	'--	-24432	'--	not hispanic or latino	male	'--	'--	asian	Alive	'--	1946	'--	'--	24432	'--	'--	'--	'--	M0	N0	Stage I	T1	7th	'--	'--	'--	'--	'--	'--	'--	'--	'--	'--	'--	'--	not reported	'--	'--	'--	'--	'--	0	579
714a6878-ed2a-47f3-9755-b705ac144d68	TCGA-RC-A7SF	TCGA-LIHC	66	'--	'--	'--	'--	-24432	'--	not hispanic or latino	male	'--	'--	asian	Alive	'--	1946	'--	'--	24432	'--	'--	'--	'--	M0	N0	Stage I	T1	7th	'--	'--	'--	'--	'--	'--	'--	'--	'--	'--	'--	'--	not reported	'--	'--	'--	'--	'--	0	579
71681db9-fa90-4fe1-a497-67d501eb75f0	TCGA-EP-A2KC	TCGA-LIHC	62	'--	'--	'--	'--	-22677	19	not hispanic or latino	male	'--	'--	black or african american	Dead	'--	1949	2011	'--	22677	'--	'--	'--	'--	MX	NX	Stage I	T1	7th	'--	'--	'--	'--	'--	'--	'--	'--	'--	'--	'--	'--	not reported	'--	'--	'--	'--	'--	0	'--
71681db9-fa90-4fe1-a497-67d501eb75f0	TCGA-EP-A2KC	TCGA-LIHC	62	'--	'--	'--	'--	-22677	19	not hispanic or latino	male	'--	'--	black or african american	Dead	'--	1949	2011	'--	22677	'--	'--	'--	'--	MX	NX	Stage I	T1	7th	'--	'--	'--	'--	'--	'--	'--	'--	'--	'--	'--	'--	not reported	'--	'--	'--	'--	'--	0	'--
728aedb3-551a-4c16-9be3-7733a9539e9e	TCGA-ES-A2HS	TCGA-LIHC	80	'--	'--	'--	'--	-29268	688	not hispanic or latino	male	'--	'--	white	Dead	'--	1928	2009	'--	29268	'--	'--	'--	'--	MX	NX	Stage I	T1	6th	'--	'--	'--	'--	'--	'--	'--	'--	'--	'--	'--	'--	not reported	'--	'--	'--	'--	'--	0	'--
728aedb3-551a-4c16-9be3-7733a9539e9e	TCGA-ES-A2HS	TCGA-LIHC	80	'--	'--	'--	'--	-29268	688	not hispanic or latino	male	'--	'--	white	Dead	'--	1928	2009	'--	29268	'--	'--	'--	'--	MX	NX	Stage I	T1	6th	'--	'--	'--	'--	'--	'--	'--	'--	'--	'--	'--	'--	not reported	'--	'--	'--	'--	'--	0	'--
7444eea6-90e8-42dd-a7b5-0afc6d96e1e8	TCGA-CC-5259	TCGA-LIHC	60	'--	'--	'--	'--	-21946	'--	not hispanic or latino	female	'--	'--	asian	Alive	'--	1950	'--	'--	21946	'--	'--	'--	'--	M0	N0	Stage IIIC	T4	7th	'--	'--	'--	'--	'--	'--	'--	'--	'--	'--	'--	'--	not reported	'--	'--	'--	'--	'--	0	250
7444eea6-90e8-42dd-a7b5-0afc6d96e1e8	TCGA-CC-5259	TCGA-LIHC	60	'--	'--	'--	'--	-21946	'--	not hispanic or latino	female	'--	'--	asian	Alive	'--	1950	'--	'--	21946	'--	'--	'--	'--	M0	N0	Stage IIIC	T4	7th	'--	'--	'--	'--	'--	'--	'--	'--	'--	'--	'--	'--	not reported	'--	'--	'--	'--	'--	0	250
75030b63-59af-4705-86e7-3a431b7cf65a	TCGA-2Y-A9GY	TCGA-LIHC	64	'--	'--	'--	'--	-23435	757	not hispanic or latino	female	'--	'--	white	Dead	'--	1943	2009	'--	23435	'--	'--	'--	'--	MX	NX	Stage II	T2	6th	'--	'--	'--	'--	'--	'--	'--	'--	'--	'--	'--	'--	not reported	'--	'--	'--	'--	'--	0	'--
75030b63-59af-4705-86e7-3a431b7cf65a	TCGA-2Y-A9GY	TCGA-LIHC	64	'--	'--	'--	'--	-23435	757	not hispanic or latino	female	'--	'--	white	Dead	'--	1943	2009	'--	23435	'--	'--	'--	'--	MX	NX	Stage II	T2	6th	'--	'--	'--	'--	'--	'--	'--	'--	'--	'--	'--	'--	not reported	'--	'--	'--	'--	'--	0	'--
75f43fca-200a-48b0-bb67-0693d7b91119	TCGA-BC-A3KG	TCGA-LIHC	68	'--	'--	'--	'--	-25061	'--	not hispanic or latino	female	'--	'--	white	Alive	'--	1943	'--	'--	25061	'--	'--	'--	'--	M0	N0	Stage II	T2	7th	'--	'--	'--	'--	'--	'--	'--	'--	'--	'--	'--	'--	not reported	'--	'--	'--	'--	'--	0	680
75f43fca-200a-48b0-bb67-0693d7b91119	TCGA-BC-A3KG	TCGA-LIHC	68	'--	'--	'--	'--	-25061	'--	not hispanic or latino	female	'--	'--	white	Alive	'--	1943	'--	'--	25061	'--	'--	'--	'--	M0	N0	Stage II	T2	7th	'--	'--	'--	'--	'--	'--	'--	'--	'--	'--	'--	'--	not reported	'--	'--	'--	'--	'--	0	680
75f78c38-6854-4390-ad11-789b4e549d63	TCGA-DD-A4NO	TCGA-LIHC	65	'--	'--	'--	'--	-24090	'--	not hispanic or latino	male	'--	'--	white	Alive	'--	1942	'--	'--	24090	'--	'--	'--	'--	M0	N0	Stage I	T1	6th	'--	'--	'--	'--	'--	'--	'--	'--	'--	'--	'--	'--	not reported	'--	'--	'--	'--	'--	0	2245
75f78c38-6854-4390-ad11-789b4e549d63	TCGA-DD-A4NO	TCGA-LIHC	65	'--	'--	'--	'--	-24090	'--	not hispanic or latino	male	'--	'--	white	Alive	'--	1942	'--	'--	24090	'--	'--	'--	'--	M0	N0	Stage I	T1	6th	'--	'--	'--	'--	'--	'--	'--	'--	'--	'--	'--	'--	not reported	'--	'--	'--	'--	'--	0	2245
76cc9c06-0827-465e-bab3-5f4115295ebe	TCGA-O8-A75V	TCGA-LIHC	54	'--	'--	'--	'--	-19850	'--	hispanic or latino	male	'--	'--	not reported	Alive	'--	1959	'--	'--	19850	'--	'--	'--	'--	MX	NX	Stage I	T1	7th	'--	'--	'--	'--	'--	'--	'--	'--	'--	'--	'--	'--	not reported	'--	'--	'--	'--	'--	0	538
76cc9c06-0827-465e-bab3-5f4115295ebe	TCGA-O8-A75V	TCGA-LIHC	54	'--	'--	'--	'--	-19850	'--	hispanic or latino	male	'--	'--	not reported	Alive	'--	1959	'--	'--	19850	'--	'--	'--	'--	MX	NX	Stage I	T1	7th	'--	'--	'--	'--	'--	'--	'--	'--	'--	'--	'--	'--	not reported	'--	'--	'--	'--	'--	0	538
79df037c-7d37-4e6c-a654-57708a4f87aa	TCGA-BC-A69H	TCGA-LIHC	64	'--	'--	'--	'--	-23380	'--	not hispanic or latino	male	'--	'--	white	Alive	'--	1949	'--	'--	23380	'--	'--	'--	'--	M0	NX	Stage II	T2	7th	'--	'--	'--	'--	'--	'--	'--	'--	'--	'--	'--	'--	not reported	'--	'--	'--	'--	'--	0	444
79df037c-7d37-4e6c-a654-57708a4f87aa	TCGA-BC-A69H	TCGA-LIHC	64	'--	'--	'--	'--	-23380	'--	not hispanic or latino	male	'--	'--	white	Alive	'--	1949	'--	'--	23380	'--	'--	'--	'--	M0	NX	Stage II	T2	7th	'--	'--	'--	'--	'--	'--	'--	'--	'--	'--	'--	'--	not reported	'--	'--	'--	'--	'--	0	444
79f9331c-9e00-4277-a9d1-7c848e132134	TCGA-DD-A73C	TCGA-LIHC	65	'--	'--	'--	'--	-23782	'--	not hispanic or latino	female	'--	'--	white	Alive	'--	1947	'--	'--	23782	'--	'--	'--	'--	M0	N0	Stage IIIA	T3a	7th	'--	'--	'--	'--	'--	'--	'--	'--	'--	'--	'--	'--	not reported	'--	'--	'--	'--	'--	0	701
79f9331c-9e00-4277-a9d1-7c848e132134	TCGA-DD-A73C	TCGA-LIHC	65	'--	'--	'--	'--	-23782	'--	not hispanic or latino	female	'--	'--	white	Alive	'--	1947	'--	'--	23782	'--	'--	'--	'--	M0	N0	Stage IIIA	T3a	7th	'--	'--	'--	'--	'--	'--	'--	'--	'--	'--	'--	'--	not reported	'--	'--	'--	'--	'--	0	701
7a6162a4-1166-4310-84cd-ffc2b06f124c	TCGA-5C-AAPD	TCGA-LIHC	61	'--	'--	'--	'--	-22552	'--	not hispanic or latino	male	'--	'--	asian	Alive	'--	1952	'--	'--	22552	'--	'--	'--	'--	M0	N0	Stage II	T2	7th	'--	'--	'--	'--	'--	'--	'--	'--	'--	'--	'--	'--	not reported	'--	'--	'--	'--	'--	0	20
7a6162a4-1166-4310-84cd-ffc2b06f124c	TCGA-5C-AAPD	TCGA-LIHC	61	'--	'--	'--	'--	-22552	'--	not hispanic or latino	male	'--	'--	asian	Alive	'--	1952	'--	'--	22552	'--	'--	'--	'--	M0	N0	Stage II	T2	7th	'--	'--	'--	'--	'--	'--	'--	'--	'--	'--	'--	'--	not reported	'--	'--	'--	'--	'--	0	20
7ad77384-0946-4fb5-9b10-bdc8a5fc8d87	TCGA-DD-AACP	TCGA-LIHC	64	'--	'--	'--	'--	-23728	'--	not hispanic or latino	male	'--	'--	asian	Alive	'--	1945	'--	'--	23728	'--	'--	'--	'--	M0	N0	Stage I	T1	6th	'--	'--	'--	'--	'--	'--	'--	'--	'--	'--	'--	'--	not reported	'--	'--	'--	'--	'--	0	415
7ad77384-0946-4fb5-9b10-bdc8a5fc8d87	TCGA-DD-AACP	TCGA-LIHC	64	'--	'--	'--	'--	-23728	'--	not hispanic or latino	male	'--	'--	asian	Alive	'--	1945	'--	'--	23728	'--	'--	'--	'--	M0	N0	Stage I	T1	6th	'--	'--	'--	'--	'--	'--	'--	'--	'--	'--	'--	'--	not reported	'--	'--	'--	'--	'--	0	415
7ba3d8f1-0c26-4c49-8d6b-0f2875b58daf	TCGA-KR-A7K7	TCGA-LIHC	61	'--	'--	'--	'--	-22587	'--	not reported	female	'--	'--	white	Alive	'--	1951	'--	'--	22587	'--	'--	'--	'--	M0	N0	Stage II	T2	7th	'--	'--	'--	'--	'--	'--	'--	'--	'--	'--	'--	'--	not reported	'--	'--	'--	'--	'--	0	951
7ba3d8f1-0c26-4c49-8d6b-0f2875b58daf	TCGA-KR-A7K7	TCGA-LIHC	61	'--	'--	'--	'--	-22587	'--	not reported	female	'--	'--	white	Alive	'--	1951	'--	'--	22587	'--	'--	'--	'--	M0	N0	Stage II	T2	7th	'--	'--	'--	'--	'--	'--	'--	'--	'--	'--	'--	'--	not reported	'--	'--	'--	'--	'--	0	951
7bdc5f86-4d7d-4f1f-bc23-ab51fa9fb947	TCGA-ZS-A9CE	TCGA-LIHC	79	'--	'--	'--	'--	-29051	'--	not hispanic or latino	female	'--	'--	white	Alive	'--	1932	'--	'--	29051	'--	'--	'--	'--	MX	NX	Stage II	T2	7th	'--	'--	'--	'--	'--	'--	'--	'--	'--	'--	'--	'--	not reported	'--	'--	'--	'--	'--	0	1241
7bdc5f86-4d7d-4f1f-bc23-ab51fa9fb947	TCGA-ZS-A9CE	TCGA-LIHC	79	'--	'--	'--	'--	-29051	'--	not hispanic or latino	female	'--	'--	white	Alive	'--	1932	'--	'--	29051	'--	'--	'--	'--	MX	NX	Stage II	T2	7th	'--	'--	'--	'--	'--	'--	'--	'--	'--	'--	'--	'--	not reported	'--	'--	'--	'--	'--	0	1241
7d914d07-f250-4c7a-8fa2-df14e708936e	TCGA-DD-A118	TCGA-LIHC	77	'--	'--	'--	'--	-28406	'--	not hispanic or latino	female	'--	'--	white	Alive	'--	1926	'--	'--	28406	'--	'--	'--	'--	M0	N0	Stage II	T2	6th	'--	'--	'--	'--	'--	'--	'--	'--	'--	'--	'--	'--	not reported	'--	'--	'--	'--	'--	0	3437
7d914d07-f250-4c7a-8fa2-df14e708936e	TCGA-DD-A118	TCGA-LIHC	77	'--	'--	'--	'--	-28406	'--	not hispanic or latino	female	'--	'--	white	Alive	'--	1926	'--	'--	28406	'--	'--	'--	'--	M0	N0	Stage II	T2	6th	'--	'--	'--	'--	'--	'--	'--	'--	'--	'--	'--	'--	not reported	'--	'--	'--	'--	'--	0	3437
7dd3bda9-3a0a-46fa-b052-a6d24b847804	TCGA-ES-A2HT	TCGA-LIHC	54	'--	'--	'--	'--	-20023	438	not hispanic or latino	male	'--	'--	black or african american	Dead	'--	1953	2008	'--	20023	'--	'--	'--	'--	MX	NX	Stage I	T1	6th	'--	'--	'--	'--	'--	'--	'--	'--	'--	'--	'--	'--	not reported	'--	'--	'--	'--	'--	0	'--
7dd3bda9-3a0a-46fa-b052-a6d24b847804	TCGA-ES-A2HT	TCGA-LIHC	54	'--	'--	'--	'--	-20023	438	not hispanic or latino	male	'--	'--	black or african american	Dead	'--	1953	2008	'--	20023	'--	'--	'--	'--	MX	NX	Stage I	T1	6th	'--	'--	'--	'--	'--	'--	'--	'--	'--	'--	'--	'--	not reported	'--	'--	'--	'--	'--	0	'--
7e589ee1-ffcc-448a-a275-829ca26a597e	TCGA-CC-A5UC	TCGA-LIHC	63	'--	'--	'--	'--	-23156	347	not hispanic or latino	male	'--	'--	asian	Dead	'--	1949	'--	'--	23156	'--	'--	'--	'--	M0	N0	Stage IIIA	T3	6th	'--	'--	'--	'--	'--	'--	'--	'--	'--	'--	'--	'--	not reported	'--	'--	'--	'--	'--	0	0
7e589ee1-ffcc-448a-a275-829ca26a597e	TCGA-CC-A5UC	TCGA-LIHC	63	'--	'--	'--	'--	-23156	347	not hispanic or latino	male	'--	'--	asian	Dead	'--	1949	'--	'--	23156	'--	'--	'--	'--	M0	N0	Stage IIIA	T3	6th	'--	'--	'--	'--	'--	'--	'--	'--	'--	'--	'--	'--	not reported	'--	'--	'--	'--	'--	0	0
7f8e25d4-6021-4327-96ab-79b6fcc97a24	TCGA-HP-A5N0	TCGA-LIHC	90	'--	'--	'--	'--	-32120	752	not reported	female	'--	'--	not reported	Dead	'--	'--	'--	'--	32120	'--	'--	'--	'--	M0	NX	'--	TX	6th	'--	'--	'--	'--	'--	'--	'--	'--	'--	'--	'--	'--	not reported	'--	'--	'--	'--	'--	0	'--
7f8e25d4-6021-4327-96ab-79b6fcc97a24	TCGA-HP-A5N0	TCGA-LIHC	90	'--	'--	'--	'--	-32120	752	not reported	female	'--	'--	not reported	Dead	'--	'--	'--	'--	32120	'--	'--	'--	'--	M0	NX	'--	TX	6th	'--	'--	'--	'--	'--	'--	'--	'--	'--	'--	'--	'--	not reported	'--	'--	'--	'--	'--	0	'--
7fb03840-5153-4dc6-a302-5a89aa4e1fb6	TCGA-ED-A8O6	TCGA-LIHC	50	'--	'--	'--	'--	-18572	56	not hispanic or latino	female	'--	'--	asian	Dead	'--	1963	'--	'--	18572	'--	'--	'--	'--	M0	N0	Stage IIIA	T3a	7th	'--	'--	'--	'--	'--	'--	'--	'--	'--	'--	'--	'--	not reported	'--	'--	'--	'--	'--	0	6
7fb03840-5153-4dc6-a302-5a89aa4e1fb6	TCGA-ED-A8O6	TCGA-LIHC	50	'--	'--	'--	'--	-18572	56	not hispanic or latino	female	'--	'--	asian	Dead	'--	1963	'--	'--	18572	'--	'--	'--	'--	M0	N0	Stage IIIA	T3a	7th	'--	'--	'--	'--	'--	'--	'--	'--	'--	'--	'--	'--	not reported	'--	'--	'--	'--	'--	0	6
7fe5e2d9-c514-47bc-8387-3f940f7a822d	TCGA-ZS-A9CF	TCGA-LIHC	64	'--	'--	'--	'--	-23510	'--	not hispanic or latino	male	'--	'--	white	Alive	'--	1944	'--	'--	23510	'--	'--	'--	'--	MX	NX	Stage II	T2	7th	'--	'--	'--	'--	'--	'--	'--	'--	'--	'--	'--	'--	not reported	'--	'--	'--	'--	'--	0	2412
7fe5e2d9-c514-47bc-8387-3f940f7a822d	TCGA-ZS-A9CF	TCGA-LIHC	64	'--	'--	'--	'--	-23510	'--	not hispanic or latino	male	'--	'--	white	Alive	'--	1944	'--	'--	23510	'--	'--	'--	'--	MX	NX	Stage II	T2	7th	'--	'--	'--	'--	'--	'--	'--	'--	'--	'--	'--	'--	not reported	'--	'--	'--	'--	'--	0	2412
801b1d2c-eb6f-4eef-a00b-83da939d755a	TCGA-2Y-A9H4	TCGA-LIHC	68	'--	'--	'--	'--	-25096	'--	not hispanic or latino	male	'--	'--	black or african american	Alive	'--	1942	'--	'--	25096	'--	'--	'--	'--	MX	N0	Stage I	T1	7th	'--	'--	'--	'--	'--	'--	'--	'--	'--	'--	'--	'--	not reported	'--	'--	'--	'--	'--	0	1452
801b1d2c-eb6f-4eef-a00b-83da939d755a	TCGA-2Y-A9H4	TCGA-LIHC	68	'--	'--	'--	'--	-25096	'--	not hispanic or latino	male	'--	'--	black or african american	Alive	'--	1942	'--	'--	25096	'--	'--	'--	'--	MX	N0	Stage I	T1	7th	'--	'--	'--	'--	'--	'--	'--	'--	'--	'--	'--	'--	not reported	'--	'--	'--	'--	'--	0	1452
8052c374-9435-4588-b970-68565c56dbb7	TCGA-DD-A1EA	TCGA-LIHC	68	'--	'--	'--	'--	-24925	'--	not hispanic or latino	male	'--	'--	asian	Alive	'--	1934	'--	'--	24925	'--	'--	'--	'--	M0	N0	Stage II	T2	5th	'--	'--	'--	'--	'--	'--	'--	'--	'--	'--	'--	'--	not reported	'--	'--	'--	'--	'--	0	2415
8052c374-9435-4588-b970-68565c56dbb7	TCGA-DD-A1EA	TCGA-LIHC	68	'--	'--	'--	'--	-24925	'--	not hispanic or latino	male	'--	'--	asian	Alive	'--	1934	'--	'--	24925	'--	'--	'--	'--	M0	N0	Stage II	T2	5th	'--	'--	'--	'--	'--	'--	'--	'--	'--	'--	'--	'--	not reported	'--	'--	'--	'--	'--	0	2415
80e7742f-abbe-4f11-b4e4-c999dc1bd459	TCGA-DD-AAVQ	TCGA-LIHC	38	'--	'--	'--	'--	-13911	'--	not hispanic or latino	male	'--	'--	asian	Alive	'--	1969	'--	'--	13911	'--	'--	'--	'--	M0	N0	Stage I	T1	6th	'--	'--	'--	'--	'--	'--	'--	'--	'--	'--	'--	'--	not reported	'--	'--	'--	'--	'--	0	2728
80e7742f-abbe-4f11-b4e4-c999dc1bd459	TCGA-DD-AAVQ	TCGA-LIHC	38	'--	'--	'--	'--	-13911	'--	not hispanic or latino	male	'--	'--	asian	Alive	'--	1969	'--	'--	13911	'--	'--	'--	'--	M0	N0	Stage I	T1	6th	'--	'--	'--	'--	'--	'--	'--	'--	'--	'--	'--	'--	not reported	'--	'--	'--	'--	'--	0	2728
815dffb0-0c22-4e05-868c-26e6c553980a	TCGA-DD-A4NJ	TCGA-LIHC	54	'--	'--	'--	'--	-19964	'--	not hispanic or latino	female	'--	'--	white	Alive	'--	1957	'--	'--	19964	'--	'--	'--	'--	M0	N0	Stage II	T2	7th	'--	'--	'--	'--	'--	'--	'--	'--	'--	'--	'--	'--	not reported	'--	'--	'--	'--	'--	0	928
815dffb0-0c22-4e05-868c-26e6c553980a	TCGA-DD-A4NJ	TCGA-LIHC	54	'--	'--	'--	'--	-19964	'--	not hispanic or latino	female	'--	'--	white	Alive	'--	1957	'--	'--	19964	'--	'--	'--	'--	M0	N0	Stage II	T2	7th	'--	'--	'--	'--	'--	'--	'--	'--	'--	'--	'--	'--	not reported	'--	'--	'--	'--	'--	0	928
81eddcda-0069-4652-9dc6-8aac89cba1ff	TCGA-K7-A6G5	TCGA-LIHC	66	'--	'--	'--	'--	-24233	'--	not hispanic or latino	male	'--	'--	white	Alive	'--	1947	'--	'--	24233	'--	'--	'--	'--	MX	N0	Stage I	T1	7th	'--	'--	'--	'--	'--	'--	'--	'--	'--	'--	'--	'--	not reported	'--	'--	'--	'--	'--	0	512
81eddcda-0069-4652-9dc6-8aac89cba1ff	TCGA-K7-A6G5	TCGA-LIHC	66	'--	'--	'--	'--	-24233	'--	not hispanic or latino	male	'--	'--	white	Alive	'--	1947	'--	'--	24233	'--	'--	'--	'--	MX	N0	Stage I	T1	7th	'--	'--	'--	'--	'--	'--	'--	'--	'--	'--	'--	'--	not reported	'--	'--	'--	'--	'--	0	512
82d6268a-de59-4a14-abd2-7492178fa5bd	TCGA-DD-AACS	TCGA-LIHC	39	'--	'--	'--	'--	-14473	'--	not hispanic or latino	male	'--	'--	asian	Alive	'--	1970	'--	'--	14473	'--	'--	'--	'--	M0	N0	Stage I	T1	6th	'--	'--	'--	'--	'--	'--	'--	'--	'--	'--	'--	'--	not reported	'--	'--	'--	'--	'--	0	1804
82d6268a-de59-4a14-abd2-7492178fa5bd	TCGA-DD-AACS	TCGA-LIHC	39	'--	'--	'--	'--	-14473	'--	not hispanic or latino	male	'--	'--	asian	Alive	'--	1970	'--	'--	14473	'--	'--	'--	'--	M0	N0	Stage I	T1	6th	'--	'--	'--	'--	'--	'--	'--	'--	'--	'--	'--	'--	not reported	'--	'--	'--	'--	'--	0	1804
834cff01-3c12-42fa-abbe-ae0ae168c568	TCGA-DD-AAVR	TCGA-LIHC	44	'--	'--	'--	'--	-16157	'--	not hispanic or latino	male	'--	'--	asian	Alive	'--	1963	'--	'--	16157	'--	'--	'--	'--	M0	N0	Stage I	T1	6th	'--	'--	'--	'--	'--	'--	'--	'--	'--	'--	'--	'--	not reported	'--	'--	'--	'--	'--	0	2513
834cff01-3c12-42fa-abbe-ae0ae168c568	TCGA-DD-AAVR	TCGA-LIHC	44	'--	'--	'--	'--	-16157	'--	not hispanic or latino	male	'--	'--	asian	Alive	'--	1963	'--	'--	16157	'--	'--	'--	'--	M0	N0	Stage I	T1	6th	'--	'--	'--	'--	'--	'--	'--	'--	'--	'--	'--	'--	not reported	'--	'--	'--	'--	'--	0	2513
8574d285-e02a-4d2b-931b-73556a9fda02	TCGA-MR-A8JO	TCGA-LIHC	34	'--	'--	'--	'--	-12669	'--	not reported	male	'--	'--	white	Alive	'--	1979	'--	'--	12669	'--	'--	'--	'--	MX	N0	Stage I	T1	7th	'--	'--	'--	'--	'--	'--	'--	'--	'--	'--	'--	'--	not reported	'--	'--	'--	'--	'--	0	330
8574d285-e02a-4d2b-931b-73556a9fda02	TCGA-MR-A8JO	TCGA-LIHC	34	'--	'--	'--	'--	-12669	'--	not reported	male	'--	'--	white	Alive	'--	1979	'--	'--	12669	'--	'--	'--	'--	MX	N0	Stage I	T1	7th	'--	'--	'--	'--	'--	'--	'--	'--	'--	'--	'--	'--	not reported	'--	'--	'--	'--	'--	0	330
869f8a17-bced-4002-bd60-99df84a03b93	TCGA-G3-A7M5	TCGA-LIHC	76	'--	'--	'--	'--	-27963	'--	not hispanic or latino	male	'--	'--	asian	Alive	'--	1937	'--	'--	27963	'--	'--	'--	'--	MX	NX	Stage I	T1	7th	'--	'--	'--	'--	'--	'--	'--	'--	'--	'--	'--	'--	not reported	'--	'--	'--	'--	'--	0	447
869f8a17-bced-4002-bd60-99df84a03b93	TCGA-G3-A7M5	TCGA-LIHC	76	'--	'--	'--	'--	-27963	'--	not hispanic or latino	male	'--	'--	asian	Alive	'--	1937	'--	'--	27963	'--	'--	'--	'--	MX	NX	Stage I	T1	7th	'--	'--	'--	'--	'--	'--	'--	'--	'--	'--	'--	'--	not reported	'--	'--	'--	'--	'--	0	447
870c86e7-d6e1-4f9d-bb0b-bd1c66d6bcde	TCGA-DD-A73F	TCGA-LIHC	77	'--	'--	'--	'--	-28234	'--	not hispanic or latino	female	'--	'--	white	Alive	'--	1933	'--	'--	28234	'--	'--	'--	'--	M0	N0	Stage I	T1	7th	'--	'--	'--	'--	'--	'--	'--	'--	'--	'--	'--	'--	not reported	'--	'--	'--	'--	'--	0	1085
870c86e7-d6e1-4f9d-bb0b-bd1c66d6bcde	TCGA-DD-A73F	TCGA-LIHC	77	'--	'--	'--	'--	-28234	'--	not hispanic or latino	female	'--	'--	white	Alive	'--	1933	'--	'--	28234	'--	'--	'--	'--	M0	N0	Stage I	T1	7th	'--	'--	'--	'--	'--	'--	'--	'--	'--	'--	'--	'--	not reported	'--	'--	'--	'--	'--	0	1085
87750e70-3af7-452a-9aa5-375acd3843ea	TCGA-ED-A7PZ	TCGA-LIHC	61	'--	'--	'--	'--	-22601	'--	not hispanic or latino	male	'--	'--	asian	Alive	'--	1952	'--	'--	22601	'--	'--	'--	'--	M0	NX	Stage II	T2	7th	'--	'--	'--	'--	'--	'--	'--	'--	'--	'--	'--	'--	not reported	'--	'--	'--	'--	'--	0	6
87750e70-3af7-452a-9aa5-375acd3843ea	TCGA-ED-A7PZ	TCGA-LIHC	61	'--	'--	'--	'--	-22601	'--	not hispanic or latino	male	'--	'--	asian	Alive	'--	1952	'--	'--	22601	'--	'--	'--	'--	M0	NX	Stage II	T2	7th	'--	'--	'--	'--	'--	'--	'--	'--	'--	'--	'--	'--	not reported	'--	'--	'--	'--	'--	0	6
8778dc9e-a7db-4464-a8af-11addb5e441a	TCGA-ED-A97K	TCGA-LIHC	54	'--	'--	'--	'--	-20073	'--	not hispanic or latino	male	'--	'--	asian	Alive	'--	1959	'--	'--	20073	'--	'--	'--	'--	M0	N0	Stage IIIA	T3a	7th	'--	'--	'--	'--	'--	'--	'--	'--	'--	'--	'--	'--	not reported	'--	'--	'--	'--	'--	0	6
8778dc9e-a7db-4464-a8af-11addb5e441a	TCGA-ED-A97K	TCGA-LIHC	54	'--	'--	'--	'--	-20073	'--	not hispanic or latino	male	'--	'--	asian	Alive	'--	1959	'--	'--	20073	'--	'--	'--	'--	M0	N0	Stage IIIA	T3a	7th	'--	'--	'--	'--	'--	'--	'--	'--	'--	'--	'--	'--	not reported	'--	'--	'--	'--	'--	0	6
877b9f6b-9b34-40ed-933f-8fef204edf21	TCGA-DD-A3A1	TCGA-LIHC	65	'--	'--	'--	'--	-24046	233	not reported	male	'--	'--	not reported	Dead	'--	1936	2001	'--	24046	'--	'--	'--	'--	M0	N0	Stage IIIA	T3b	5th	'--	'--	'--	'--	'--	'--	'--	'--	'--	'--	'--	'--	not reported	'--	'--	'--	'--	'--	0	'--
877b9f6b-9b34-40ed-933f-8fef204edf21	TCGA-DD-A3A1	TCGA-LIHC	65	'--	'--	'--	'--	-24046	233	not reported	male	'--	'--	not reported	Dead	'--	1936	2001	'--	24046	'--	'--	'--	'--	M0	N0	Stage IIIA	T3b	5th	'--	'--	'--	'--	'--	'--	'--	'--	'--	'--	'--	'--	not reported	'--	'--	'--	'--	'--	0	'--
87aa894e-7676-40b7-9557-6541446d8cea	TCGA-G3-A6UC	TCGA-LIHC	65	'--	'--	'--	'--	-23793	'--	not hispanic or latino	male	'--	'--	white	Alive	'--	1947	'--	'--	23793	'--	'--	'--	'--	M0	N0	Stage IIIB	T3b	7th	'--	'--	'--	'--	'--	'--	'--	'--	'--	'--	'--	'--	not reported	'--	'--	'--	'--	'--	0	671
87aa894e-7676-40b7-9557-6541446d8cea	TCGA-G3-A6UC	TCGA-LIHC	65	'--	'--	'--	'--	-23793	'--	not hispanic or latino	male	'--	'--	white	Alive	'--	1947	'--	'--	23793	'--	'--	'--	'--	M0	N0	Stage IIIB	T3b	7th	'--	'--	'--	'--	'--	'--	'--	'--	'--	'--	'--	'--	not reported	'--	'--	'--	'--	'--	0	671
88b6181c-1086-42df-8bb9-1069ec2dc675	TCGA-DD-AACU	TCGA-LIHC	59	'--	'--	'--	'--	-21606	'--	not hispanic or latino	male	'--	'--	asian	Alive	'--	1951	'--	'--	21606	'--	'--	'--	'--	M0	N0	Stage I	T1	7th	'--	'--	'--	'--	'--	'--	'--	'--	'--	'--	'--	'--	not reported	'--	'--	'--	'--	'--	0	1567
88b6181c-1086-42df-8bb9-1069ec2dc675	TCGA-DD-AACU	TCGA-LIHC	59	'--	'--	'--	'--	-21606	'--	not hispanic or latino	male	'--	'--	asian	Alive	'--	1951	'--	'--	21606	'--	'--	'--	'--	M0	N0	Stage I	T1	7th	'--	'--	'--	'--	'--	'--	'--	'--	'--	'--	'--	'--	not reported	'--	'--	'--	'--	'--	0	1567
89791f8f-dc06-4a04-b166-afbfd6cf53de	TCGA-DD-A4NG	TCGA-LIHC	77	'--	'--	'--	'--	-28234	802	not hispanic or latino	male	'--	'--	white	Dead	'--	1934	'--	'--	28234	'--	'--	'--	'--	M0	NX	Stage IIIA	T3a	7th	'--	'--	'--	'--	'--	'--	'--	'--	'--	'--	'--	'--	not reported	'--	'--	'--	'--	'--	0	445
89791f8f-dc06-4a04-b166-afbfd6cf53de	TCGA-DD-A4NG	TCGA-LIHC	77	'--	'--	'--	'--	-28234	802	not hispanic or latino	male	'--	'--	white	Dead	'--	1934	'--	'--	28234	'--	'--	'--	'--	M0	NX	Stage IIIA	T3a	7th	'--	'--	'--	'--	'--	'--	'--	'--	'--	'--	'--	'--	not reported	'--	'--	'--	'--	'--	0	445
899d8ea5-49dc-4970-8848-ea6ea088a272	TCGA-DD-AADR	TCGA-LIHC	58	'--	'--	'--	'--	-21217	'--	not hispanic or latino	male	'--	'--	asian	Alive	'--	1951	'--	'--	21217	'--	'--	'--	'--	M0	N0	Stage I	T1	6th	'--	'--	'--	'--	'--	'--	'--	'--	'--	'--	'--	'--	not reported	'--	'--	'--	'--	'--	0	2028
899d8ea5-49dc-4970-8848-ea6ea088a272	TCGA-DD-AADR	TCGA-LIHC	58	'--	'--	'--	'--	-21217	'--	not hispanic or latino	male	'--	'--	asian	Alive	'--	1951	'--	'--	21217	'--	'--	'--	'--	M0	N0	Stage I	T1	6th	'--	'--	'--	'--	'--	'--	'--	'--	'--	'--	'--	'--	not reported	'--	'--	'--	'--	'--	0	2028
89d1261c-6d93-4298-a2af-b5ff52be0cb6	TCGA-DD-AADG	TCGA-LIHC	70	'--	'--	'--	'--	-25887	'--	not hispanic or latino	male	'--	'--	asian	Alive	'--	1941	'--	'--	25887	'--	'--	'--	'--	M0	N0	Stage IIIA	T3a	7th	'--	'--	'--	'--	'--	'--	'--	'--	'--	'--	'--	'--	not reported	'--	'--	'--	'--	'--	0	1145
89d1261c-6d93-4298-a2af-b5ff52be0cb6	TCGA-DD-AADG	TCGA-LIHC	70	'--	'--	'--	'--	-25887	'--	not hispanic or latino	male	'--	'--	asian	Alive	'--	1941	'--	'--	25887	'--	'--	'--	'--	M0	N0	Stage IIIA	T3a	7th	'--	'--	'--	'--	'--	'--	'--	'--	'--	'--	'--	'--	not reported	'--	'--	'--	'--	'--	0	1145
8a14d153-bbf7-4512-a067-976edfb65f91	TCGA-G3-A3CG	TCGA-LIHC	80	'--	'--	'--	'--	-29432	'--	not hispanic or latino	male	'--	'--	white	Alive	'--	1931	'--	'--	29432	'--	'--	'--	'--	M0	N0	Stage I	T1	7th	'--	'--	'--	'--	'--	'--	'--	'--	'--	'--	'--	'--	not reported	'--	'--	'--	'--	'--	0	673
8a14d153-bbf7-4512-a067-976edfb65f91	TCGA-G3-A3CG	TCGA-LIHC	80	'--	'--	'--	'--	-29432	'--	not hispanic or latino	male	'--	'--	white	Alive	'--	1931	'--	'--	29432	'--	'--	'--	'--	M0	N0	Stage I	T1	7th	'--	'--	'--	'--	'--	'--	'--	'--	'--	'--	'--	'--	not reported	'--	'--	'--	'--	'--	0	673
8a9cde9a-c38c-423e-bc14-354ee26468c9	TCGA-BC-A10T	TCGA-LIHC	76	'--	'--	'--	'--	-27944	837	not hispanic or latino	male	'--	'--	white	Dead	'--	1924	2002	'--	27944	'--	'--	'--	'--	MX	NX	'--	T4	5th	'--	'--	'--	'--	'--	'--	'--	'--	'--	'--	'--	'--	not reported	'--	'--	'--	'--	'--	0	'--
8a9cde9a-c38c-423e-bc14-354ee26468c9	TCGA-BC-A10T	TCGA-LIHC	76	'--	'--	'--	'--	-27944	837	not hispanic or latino	male	'--	'--	white	Dead	'--	1924	2002	'--	27944	'--	'--	'--	'--	MX	NX	'--	T4	5th	'--	'--	'--	'--	'--	'--	'--	'--	'--	'--	'--	'--	not reported	'--	'--	'--	'--	'--	0	'--
8afa3140-dcbd-44c0-ab13-4ada6a0444d4	TCGA-FV-A496	TCGA-LIHC	84	'--	'--	'--	'--	-30950	'--	not hispanic or latino	female	'--	'--	white	Alive	'--	1928	'--	'--	30950	'--	'--	'--	'--	M0	NX	Stage I	T1	7th	'--	'--	'--	'--	'--	'--	'--	'--	'--	'--	'--	'--	not reported	'--	'--	'--	'--	'--	0	10
8afa3140-dcbd-44c0-ab13-4ada6a0444d4	TCGA-FV-A496	TCGA-LIHC	84	'--	'--	'--	'--	-30950	'--	not hispanic or latino	female	'--	'--	white	Alive	'--	1928	'--	'--	30950	'--	'--	'--	'--	M0	NX	Stage I	T1	7th	'--	'--	'--	'--	'--	'--	'--	'--	'--	'--	'--	'--	not reported	'--	'--	'--	'--	'--	0	10
8c2783ef-aa41-44c9-be87-fa4c84108f1e	TCGA-LG-A9QC	TCGA-LIHC	48	'--	'--	'--	'--	-17842	'--	not hispanic or latino	male	'--	'--	white	Alive	'--	1965	'--	'--	17842	'--	'--	'--	'--	M0	NX	Stage I	T1	7th	'--	'--	'--	'--	'--	'--	'--	'--	'--	'--	'--	'--	not reported	'--	'--	'--	'--	'--	0	425
8c2783ef-aa41-44c9-be87-fa4c84108f1e	TCGA-LG-A9QC	TCGA-LIHC	48	'--	'--	'--	'--	-17842	'--	not hispanic or latino	male	'--	'--	white	Alive	'--	1965	'--	'--	17842	'--	'--	'--	'--	M0	NX	Stage I	T1	7th	'--	'--	'--	'--	'--	'--	'--	'--	'--	'--	'--	'--	not reported	'--	'--	'--	'--	'--	0	425
8e5ce60b-2eda-482d-b109-210df1321aff	TCGA-DD-A4NV	TCGA-LIHC	61	'--	'--	'--	'--	-22438	'--	not hispanic or latino	male	'--	'--	white	Alive	'--	1946	'--	'--	22438	'--	'--	'--	'--	M0	N0	Stage IIIA	T3	6th	'--	'--	'--	'--	'--	'--	'--	'--	'--	'--	'--	'--	not reported	'--	'--	'--	'--	'--	0	2398
8e5ce60b-2eda-482d-b109-210df1321aff	TCGA-DD-A4NV	TCGA-LIHC	61	'--	'--	'--	'--	-22438	'--	not hispanic or latino	male	'--	'--	white	Alive	'--	1946	'--	'--	22438	'--	'--	'--	'--	M0	N0	Stage IIIA	T3	6th	'--	'--	'--	'--	'--	'--	'--	'--	'--	'--	'--	'--	not reported	'--	'--	'--	'--	'--	0	2398
8e79ea29-787e-4a33-8465-9891776f47ed	TCGA-DD-AACV	TCGA-LIHC	53	'--	'--	'--	'--	-19660	'--	not hispanic or latino	male	'--	'--	asian	Alive	'--	1957	'--	'--	19660	'--	'--	'--	'--	M0	N0	Stage I	T1	7th	'--	'--	'--	'--	'--	'--	'--	'--	'--	'--	'--	'--	not reported	'--	'--	'--	'--	'--	0	1531
8e79ea29-787e-4a33-8465-9891776f47ed	TCGA-DD-AACV	TCGA-LIHC	53	'--	'--	'--	'--	-19660	'--	not hispanic or latino	male	'--	'--	asian	Alive	'--	1957	'--	'--	19660	'--	'--	'--	'--	M0	N0	Stage I	T1	7th	'--	'--	'--	'--	'--	'--	'--	'--	'--	'--	'--	'--	not reported	'--	'--	'--	'--	'--	0	1531
8e938868-d992-47c4-becb-93b0f7fffe07	TCGA-CC-A3M9	TCGA-LIHC	45	'--	'--	'--	'--	-16460	300	not hispanic or latino	male	'--	'--	asian	Dead	'--	1966	'--	'--	16460	'--	'--	'--	'--	M0	N0	Stage IIIA	T3	7th	'--	'--	'--	'--	'--	'--	'--	'--	'--	'--	'--	'--	not reported	'--	'--	'--	'--	'--	0	3
8e938868-d992-47c4-becb-93b0f7fffe07	TCGA-CC-A3M9	TCGA-LIHC	45	'--	'--	'--	'--	-16460	300	not hispanic or latino	male	'--	'--	asian	Dead	'--	1966	'--	'--	16460	'--	'--	'--	'--	M0	N0	Stage IIIA	T3	7th	'--	'--	'--	'--	'--	'--	'--	'--	'--	'--	'--	'--	not reported	'--	'--	'--	'--	'--	0	3
8eef926b-f316-4fdb-b84a-262010258feb	TCGA-UB-A7MF	TCGA-LIHC	56	'--	'--	'--	'--	-20815	214	not hispanic or latino	male	'--	'--	white	Dead	'--	1957	2013	'--	20815	'--	'--	'--	'--	MX	NX	Stage IIIA	T3a	7th	'--	'--	'--	'--	'--	'--	'--	'--	'--	'--	'--	'--	not reported	'--	'--	'--	'--	'--	0	'--
8eef926b-f316-4fdb-b84a-262010258feb	TCGA-UB-A7MF	TCGA-LIHC	56	'--	'--	'--	'--	-20815	214	not hispanic or latino	male	'--	'--	white	Dead	'--	1957	2013	'--	20815	'--	'--	'--	'--	MX	NX	Stage IIIA	T3a	7th	'--	'--	'--	'--	'--	'--	'--	'--	'--	'--	'--	'--	not reported	'--	'--	'--	'--	'--	0	'--
915f531b-8448-41c7-9dfb-9c83062b906e	TCGA-DD-AAVV	TCGA-LIHC	56	'--	'--	'--	'--	-20751	'--	not hispanic or latino	male	'--	'--	asian	Alive	'--	1951	'--	'--	20751	'--	'--	'--	'--	M0	N0	Stage II	T2	6th	'--	'--	'--	'--	'--	'--	'--	'--	'--	'--	'--	'--	not reported	'--	'--	'--	'--	'--	0	2455
915f531b-8448-41c7-9dfb-9c83062b906e	TCGA-DD-AAVV	TCGA-LIHC	56	'--	'--	'--	'--	-20751	'--	not hispanic or latino	male	'--	'--	asian	Alive	'--	1951	'--	'--	20751	'--	'--	'--	'--	M0	N0	Stage II	T2	6th	'--	'--	'--	'--	'--	'--	'--	'--	'--	'--	'--	'--	not reported	'--	'--	'--	'--	'--	0	2455
91909c63-debc-42ad-b4be-56870195bdcb	TCGA-ZP-A9CV	TCGA-LIHC	59	'--	'--	'--	'--	-21633	1088	not hispanic or latino	male	'--	'--	white	Dead	'--	1952	'--	'--	21633	'--	'--	'--	'--	MX	NX	'--	T1	7th	'--	'--	'--	'--	'--	'--	'--	'--	'--	'--	'--	'--	not reported	'--	'--	'--	'--	'--	0	142
91909c63-debc-42ad-b4be-56870195bdcb	TCGA-ZP-A9CV	TCGA-LIHC	59	'--	'--	'--	'--	-21633	1088	not hispanic or latino	male	'--	'--	white	Dead	'--	1952	'--	'--	21633	'--	'--	'--	'--	MX	NX	'--	T1	7th	'--	'--	'--	'--	'--	'--	'--	'--	'--	'--	'--	'--	not reported	'--	'--	'--	'--	'--	0	142
9197ca4c-e48c-43af-ba61-d894faf3cc24	TCGA-ZS-A9CD	TCGA-LIHC	73	'--	'--	'--	'--	-26915	1386	not hispanic or latino	male	'--	'--	white	Dead	'--	1937	2013	'--	26915	'--	'--	'--	'--	MX	NX	Stage II	T2	7th	'--	'--	'--	'--	'--	'--	'--	'--	'--	'--	'--	'--	not reported	'--	'--	'--	'--	'--	0	'--
9197ca4c-e48c-43af-ba61-d894faf3cc24	TCGA-ZS-A9CD	TCGA-LIHC	73	'--	'--	'--	'--	-26915	1386	not hispanic or latino	male	'--	'--	white	Dead	'--	1937	2013	'--	26915	'--	'--	'--	'--	MX	NX	Stage II	T2	7th	'--	'--	'--	'--	'--	'--	'--	'--	'--	'--	'--	'--	not reported	'--	'--	'--	'--	'--	0	'--
91a0c8cd-4f23-4569-8e5c-e5442f7af530	TCGA-4R-AA8I	TCGA-LIHC	66	'--	'--	'--	'--	-24279	262	not hispanic or latino	male	'--	'--	white	Dead	'--	1947	'--	'--	24279	'--	'--	'--	'--	MX	NX	Stage II	T2	7th	'--	'--	'--	'--	'--	'--	'--	'--	'--	'--	'--	'--	not reported	'--	'--	'--	'--	'--	0	216
91a0c8cd-4f23-4569-8e5c-e5442f7af530	TCGA-4R-AA8I	TCGA-LIHC	66	'--	'--	'--	'--	-24279	262	not hispanic or latino	male	'--	'--	white	Dead	'--	1947	'--	'--	24279	'--	'--	'--	'--	MX	NX	Stage II	T2	7th	'--	'--	'--	'--	'--	'--	'--	'--	'--	'--	'--	'--	not reported	'--	'--	'--	'--	'--	0	216
93afbfa1-4d03-4105-8dda-b095f0ab308a	TCGA-DD-AACJ	TCGA-LIHC	75	'--	'--	'--	'--	-27528	'--	not hispanic or latino	male	'--	'--	asian	Alive	'--	1933	'--	'--	27528	'--	'--	'--	'--	M0	N0	Stage II	T2	6th	'--	'--	'--	'--	'--	'--	'--	'--	'--	'--	'--	'--	not reported	'--	'--	'--	'--	'--	0	2102
93afbfa1-4d03-4105-8dda-b095f0ab308a	TCGA-DD-AACJ	TCGA-LIHC	75	'--	'--	'--	'--	-27528	'--	not hispanic or latino	male	'--	'--	asian	Alive	'--	1933	'--	'--	27528	'--	'--	'--	'--	M0	N0	Stage II	T2	6th	'--	'--	'--	'--	'--	'--	'--	'--	'--	'--	'--	'--	not reported	'--	'--	'--	'--	'--	0	2102
9457a9a1-3dd1-4d88-b1e1-d20aae4491dd	TCGA-BD-A3ER	TCGA-LIHC	62	'--	'--	'--	'--	-22657	'--	not hispanic or latino	male	'--	'--	white	Alive	'--	1949	'--	'--	22657	'--	'--	'--	'--	MX	NX	Stage II	T2	7th	'--	'--	'--	'--	'--	'--	'--	'--	'--	'--	'--	'--	not reported	'--	'--	'--	'--	'--	0	1115
9457a9a1-3dd1-4d88-b1e1-d20aae4491dd	TCGA-BD-A3ER	TCGA-LIHC	62	'--	'--	'--	'--	-22657	'--	not hispanic or latino	male	'--	'--	white	Alive	'--	1949	'--	'--	22657	'--	'--	'--	'--	MX	NX	Stage II	T2	7th	'--	'--	'--	'--	'--	'--	'--	'--	'--	'--	'--	'--	not reported	'--	'--	'--	'--	'--	0	1115
948a9bbc-60b0-4fb7-a707-76bc41294217	TCGA-LG-A9QD	TCGA-LIHC	68	'--	'--	'--	'--	-24969	'--	hispanic or latino	male	'--	'--	white	Alive	'--	1945	'--	'--	24969	'--	'--	'--	'--	M0	N0	Stage IIIA	T3a	7th	'--	'--	'--	'--	'--	'--	'--	'--	'--	'--	'--	'--	not reported	'--	'--	'--	'--	'--	0	366
948a9bbc-60b0-4fb7-a707-76bc41294217	TCGA-LG-A9QD	TCGA-LIHC	68	'--	'--	'--	'--	-24969	'--	hispanic or latino	male	'--	'--	white	Alive	'--	1945	'--	'--	24969	'--	'--	'--	'--	M0	N0	Stage IIIA	T3a	7th	'--	'--	'--	'--	'--	'--	'--	'--	'--	'--	'--	'--	not reported	'--	'--	'--	'--	'--	0	366
94e387ae-b641-4e9f-bb53-22c7b2a9cccb	TCGA-3K-AAZ8	TCGA-LIHC	65	'--	'--	'--	'--	-24046	'--	not hispanic or latino	male	'--	'--	black or african american	Alive	'--	1948	'--	'--	24046	'--	'--	'--	'--	MX	NX	Stage IIIB	T3b	7th	'--	'--	'--	'--	'--	'--	'--	'--	'--	'--	'--	'--	not reported	'--	'--	'--	'--	'--	0	396
94e387ae-b641-4e9f-bb53-22c7b2a9cccb	TCGA-3K-AAZ8	TCGA-LIHC	65	'--	'--	'--	'--	-24046	'--	not hispanic or latino	male	'--	'--	black or african american	Alive	'--	1948	'--	'--	24046	'--	'--	'--	'--	MX	NX	Stage IIIB	T3b	7th	'--	'--	'--	'--	'--	'--	'--	'--	'--	'--	'--	'--	not reported	'--	'--	'--	'--	'--	0	396
95408571-9d4e-412b-8ee8-7992e0270b0f	TCGA-CC-A8HT	TCGA-LIHC	74	'--	'--	'--	'--	-27334	140	not hispanic or latino	male	'--	'--	asian	Dead	'--	1939	'--	'--	27334	'--	'--	'--	'--	M0	N0	Stage IIIA	T3	6th	'--	'--	'--	'--	'--	'--	'--	'--	'--	'--	'--	'--	not reported	'--	'--	'--	'--	'--	0	0
95408571-9d4e-412b-8ee8-7992e0270b0f	TCGA-CC-A8HT	TCGA-LIHC	74	'--	'--	'--	'--	-27334	140	not hispanic or latino	male	'--	'--	asian	Dead	'--	1939	'--	'--	27334	'--	'--	'--	'--	M0	N0	Stage IIIA	T3	6th	'--	'--	'--	'--	'--	'--	'--	'--	'--	'--	'--	'--	not reported	'--	'--	'--	'--	'--	0	0
959918d7-cb84-4745-a72f-d138176b1ecb	TCGA-EP-A12J	TCGA-LIHC	62	'--	'--	'--	'--	-22997	'--	not hispanic or latino	male	'--	'--	black or african american	Alive	'--	1948	'--	'--	22997	'--	'--	'--	'--	MX	NX	Stage I	T1	7th	'--	'--	'--	'--	'--	'--	'--	'--	'--	'--	'--	'--	not reported	'--	'--	'--	'--	'--	0	570
959918d7-cb84-4745-a72f-d138176b1ecb	TCGA-EP-A12J	TCGA-LIHC	62	'--	'--	'--	'--	-22997	'--	not hispanic or latino	male	'--	'--	black or african american	Alive	'--	1948	'--	'--	22997	'--	'--	'--	'--	MX	NX	Stage I	T1	7th	'--	'--	'--	'--	'--	'--	'--	'--	'--	'--	'--	'--	not reported	'--	'--	'--	'--	'--	0	570
95b97198-1a1b-4f01-90f3-6c66638371d1	TCGA-2Y-A9GS	TCGA-LIHC	58	'--	'--	'--	'--	-21318	724	hispanic or latino	male	'--	'--	white	Dead	'--	1948	2007	'--	21318	'--	'--	'--	'--	MX	NX	'--	T2	6th	'--	'--	'--	'--	'--	'--	'--	'--	'--	'--	'--	'--	not reported	'--	'--	'--	'--	'--	0	'--
95b97198-1a1b-4f01-90f3-6c66638371d1	TCGA-2Y-A9GS	TCGA-LIHC	58	'--	'--	'--	'--	-21318	724	hispanic or latino	male	'--	'--	white	Dead	'--	1948	2007	'--	21318	'--	'--	'--	'--	MX	NX	'--	T2	6th	'--	'--	'--	'--	'--	'--	'--	'--	'--	'--	'--	'--	not reported	'--	'--	'--	'--	'--	0	'--
96d42ecc-1157-453a-9661-9248ddf8f273	TCGA-DD-AADP	TCGA-LIHC	45	'--	'--	'--	'--	-16760	'--	not hispanic or latino	male	'--	'--	asian	Alive	'--	1968	'--	'--	16760	'--	'--	'--	'--	M0	N0	Stage I	T1	7th	'--	'--	'--	'--	'--	'--	'--	'--	'--	'--	'--	'--	not reported	'--	'--	'--	'--	'--	0	458
96d42ecc-1157-453a-9661-9248ddf8f273	TCGA-DD-AADP	TCGA-LIHC	45	'--	'--	'--	'--	-16760	'--	not hispanic or latino	male	'--	'--	asian	Alive	'--	1968	'--	'--	16760	'--	'--	'--	'--	M0	N0	Stage I	T1	7th	'--	'--	'--	'--	'--	'--	'--	'--	'--	'--	'--	'--	not reported	'--	'--	'--	'--	'--	0	458
97472e71-66eb-434b-81b0-d727765f44cb	TCGA-DD-AADI	TCGA-LIHC	43	'--	'--	'--	'--	-15928	'--	not hispanic or latino	female	'--	'--	asian	Alive	'--	1968	'--	'--	15928	'--	'--	'--	'--	M0	N0	Stage I	T1	7th	'--	'--	'--	'--	'--	'--	'--	'--	'--	'--	'--	'--	not reported	'--	'--	'--	'--	'--	0	1085
97472e71-66eb-434b-81b0-d727765f44cb	TCGA-DD-AADI	TCGA-LIHC	43	'--	'--	'--	'--	-15928	'--	not hispanic or latino	female	'--	'--	asian	Alive	'--	1968	'--	'--	15928	'--	'--	'--	'--	M0	N0	Stage I	T1	7th	'--	'--	'--	'--	'--	'--	'--	'--	'--	'--	'--	'--	not reported	'--	'--	'--	'--	'--	0	1085
994347ba-3045-4ade-926f-06420fbd906c	TCGA-DD-A116	TCGA-LIHC	68	'--	'--	'--	'--	-24934	1622	not hispanic or latino	male	'--	'--	asian	Dead	'--	1934	2006	'--	24934	'--	'--	'--	'--	M0	N0	Stage IIIA	T3	5th	'--	'--	'--	'--	'--	'--	'--	'--	'--	'--	'--	'--	not reported	'--	'--	'--	'--	'--	0	'--
994347ba-3045-4ade-926f-06420fbd906c	TCGA-DD-A116	TCGA-LIHC	68	'--	'--	'--	'--	-24934	1622	not hispanic or latino	male	'--	'--	asian	Dead	'--	1934	2006	'--	24934	'--	'--	'--	'--	M0	N0	Stage IIIA	T3	5th	'--	'--	'--	'--	'--	'--	'--	'--	'--	'--	'--	'--	not reported	'--	'--	'--	'--	'--	0	'--
9a56d8a8-dadd-442e-bc09-732cd619aef7	TCGA-G3-A5SL	TCGA-LIHC	70	'--	'--	'--	'--	-25671	'--	not hispanic or latino	male	'--	'--	white	Alive	'--	1942	'--	'--	25671	'--	'--	'--	'--	M0	NX	Stage II	T2	7th	'--	'--	'--	'--	'--	'--	'--	'--	'--	'--	'--	'--	not reported	'--	'--	'--	'--	'--	0	621
9a56d8a8-dadd-442e-bc09-732cd619aef7	TCGA-G3-A5SL	TCGA-LIHC	70	'--	'--	'--	'--	-25671	'--	not hispanic or latino	male	'--	'--	white	Alive	'--	1942	'--	'--	25671	'--	'--	'--	'--	M0	NX	Stage II	T2	7th	'--	'--	'--	'--	'--	'--	'--	'--	'--	'--	'--	'--	not reported	'--	'--	'--	'--	'--	0	621
9aea3437-572a-48c6-beb9-9bdbcb243875	TCGA-NI-A4U2	TCGA-LIHC	71	'--	'--	'--	'--	-26011	1791	not hispanic or latino	male	'--	'--	white	Dead	'--	1934	2009	'--	26011	'--	'--	'--	'--	MX	NX	Stage IIIA	T3	6th	'--	'--	'--	'--	'--	'--	'--	'--	'--	'--	'--	'--	not reported	'--	'--	'--	'--	'--	0	'--
9aea3437-572a-48c6-beb9-9bdbcb243875	TCGA-NI-A4U2	TCGA-LIHC	71	'--	'--	'--	'--	-26011	1791	not hispanic or latino	male	'--	'--	white	Dead	'--	1934	2009	'--	26011	'--	'--	'--	'--	MX	NX	Stage IIIA	T3	6th	'--	'--	'--	'--	'--	'--	'--	'--	'--	'--	'--	'--	not reported	'--	'--	'--	'--	'--	0	'--
9b69d7f9-38eb-48e1-bdc0-a092a53bc709	TCGA-2Y-A9H3	TCGA-LIHC	45	'--	'--	'--	'--	-16443	'--	hispanic or latino	male	'--	'--	white	Alive	'--	1965	'--	'--	16443	'--	'--	'--	'--	MX	NX	Stage II	T2	7th	'--	'--	'--	'--	'--	'--	'--	'--	'--	'--	'--	'--	not reported	'--	'--	'--	'--	'--	0	1516
9b69d7f9-38eb-48e1-bdc0-a092a53bc709	TCGA-2Y-A9H3	TCGA-LIHC	45	'--	'--	'--	'--	-16443	'--	hispanic or latino	male	'--	'--	white	Alive	'--	1965	'--	'--	16443	'--	'--	'--	'--	MX	NX	Stage II	T2	7th	'--	'--	'--	'--	'--	'--	'--	'--	'--	'--	'--	'--	not reported	'--	'--	'--	'--	'--	0	1516
9c5e2438-f587-4935-92f0-4bfd57468eaa	TCGA-2Y-A9H1	TCGA-LIHC	58	'--	'--	'--	'--	-21222	1229	not hispanic or latino	male	'--	'--	white	Dead	'--	1952	2013	'--	21222	'--	'--	'--	'--	MX	NX	Stage I	T1	7th	'--	'--	'--	'--	'--	'--	'--	'--	'--	'--	'--	'--	not reported	'--	'--	'--	'--	'--	0	'--
9c5e2438-f587-4935-92f0-4bfd57468eaa	TCGA-2Y-A9H1	TCGA-LIHC	58	'--	'--	'--	'--	-21222	1229	not hispanic or latino	male	'--	'--	white	Dead	'--	1952	2013	'--	21222	'--	'--	'--	'--	MX	NX	Stage I	T1	7th	'--	'--	'--	'--	'--	'--	'--	'--	'--	'--	'--	'--	not reported	'--	'--	'--	'--	'--	0	'--
9f056388-7529-4fd1-af11-c82cc350f51c	TCGA-DD-AADO	TCGA-LIHC	55	'--	'--	'--	'--	-20139	'--	not hispanic or latino	male	'--	'--	asian	Alive	'--	1958	'--	'--	20139	'--	'--	'--	'--	M0	N0	Stage I	T1	7th	'--	'--	'--	'--	'--	'--	'--	'--	'--	'--	'--	'--	not reported	'--	'--	'--	'--	'--	0	453
9f056388-7529-4fd1-af11-c82cc350f51c	TCGA-DD-AADO	TCGA-LIHC	55	'--	'--	'--	'--	-20139	'--	not hispanic or latino	male	'--	'--	asian	Alive	'--	1958	'--	'--	20139	'--	'--	'--	'--	M0	N0	Stage I	T1	7th	'--	'--	'--	'--	'--	'--	'--	'--	'--	'--	'--	'--	not reported	'--	'--	'--	'--	'--	0	453
9fc30c21-2c78-4843-a658-fe84a64b8fad	TCGA-DD-AAVS	TCGA-LIHC	56	'--	'--	'--	'--	-20586	'--	not hispanic or latino	male	'--	'--	asian	Alive	'--	1951	'--	'--	20586	'--	'--	'--	'--	M0	N0	Stage I	T1	6th	'--	'--	'--	'--	'--	'--	'--	'--	'--	'--	'--	'--	not reported	'--	'--	'--	'--	'--	0	1823
9fc30c21-2c78-4843-a658-fe84a64b8fad	TCGA-DD-AAVS	TCGA-LIHC	56	'--	'--	'--	'--	-20586	'--	not hispanic or latino	male	'--	'--	asian	Alive	'--	1951	'--	'--	20586	'--	'--	'--	'--	M0	N0	Stage I	T1	6th	'--	'--	'--	'--	'--	'--	'--	'--	'--	'--	'--	'--	not reported	'--	'--	'--	'--	'--	0	1823
a196a937-b17d-4d4a-965b-8af0f4f41367	TCGA-EP-A3JL	TCGA-LIHC	76	'--	'--	'--	'--	-27886	'--	not hispanic or latino	male	'--	'--	white	Alive	'--	1935	'--	'--	27886	'--	'--	'--	'--	MX	NX	Stage I	T1	7th	'--	'--	'--	'--	'--	'--	'--	'--	'--	'--	'--	'--	not reported	'--	'--	'--	'--	'--	0	303
a196a937-b17d-4d4a-965b-8af0f4f41367	TCGA-EP-A3JL	TCGA-LIHC	76	'--	'--	'--	'--	-27886	'--	not hispanic or latino	male	'--	'--	white	Alive	'--	1935	'--	'--	27886	'--	'--	'--	'--	MX	NX	Stage I	T1	7th	'--	'--	'--	'--	'--	'--	'--	'--	'--	'--	'--	'--	not reported	'--	'--	'--	'--	'--	0	303
a25a714e-c142-482b-91c8-4fea763e0254	TCGA-2Y-A9HA	TCGA-LIHC	70	'--	'--	'--	'--	-25892	36	not hispanic or latino	male	'--	'--	white	Dead	'--	1942	2012	'--	25892	'--	'--	'--	'--	MX	NX	Stage II	T2	7th	'--	'--	'--	'--	'--	'--	'--	'--	'--	'--	'--	'--	not reported	'--	'--	'--	'--	'--	0	'--
a25a714e-c142-482b-91c8-4fea763e0254	TCGA-2Y-A9HA	TCGA-LIHC	70	'--	'--	'--	'--	-25892	36	not hispanic or latino	male	'--	'--	white	Dead	'--	1942	2012	'--	25892	'--	'--	'--	'--	MX	NX	Stage II	T2	7th	'--	'--	'--	'--	'--	'--	'--	'--	'--	'--	'--	'--	not reported	'--	'--	'--	'--	'--	0	'--
a2c17e87-d8bc-4160-88ae-e3e894d013e4	TCGA-BC-A112	TCGA-LIHC	80	'--	'--	'--	'--	-29511	153	not hispanic or latino	male	'--	'--	white	Dead	'--	1929	2009	'--	29511	'--	'--	'--	'--	MX	NX	'--	T3	6th	'--	'--	'--	'--	'--	'--	'--	'--	'--	'--	'--	'--	not reported	'--	'--	'--	'--	'--	0	'--
a2c17e87-d8bc-4160-88ae-e3e894d013e4	TCGA-BC-A112	TCGA-LIHC	80	'--	'--	'--	'--	-29511	153	not hispanic or latino	male	'--	'--	white	Dead	'--	1929	2009	'--	29511	'--	'--	'--	'--	MX	NX	'--	T3	6th	'--	'--	'--	'--	'--	'--	'--	'--	'--	'--	'--	'--	not reported	'--	'--	'--	'--	'--	0	'--
a396e048-5aa0-4d71-96bd-7f4fdf6934aa	TCGA-ED-A7PY	TCGA-LIHC	20	'--	'--	'--	'--	-7556	'--	not hispanic or latino	female	'--	'--	asian	Alive	'--	1993	'--	'--	7556	'--	'--	'--	'--	M0	NX	Stage II	T2	7th	'--	'--	'--	'--	'--	'--	'--	'--	'--	'--	'--	'--	not reported	'--	'--	'--	'--	'--	0	390
a396e048-5aa0-4d71-96bd-7f4fdf6934aa	TCGA-ED-A7PY	TCGA-LIHC	20	'--	'--	'--	'--	-7556	'--	not hispanic or latino	female	'--	'--	asian	Alive	'--	1993	'--	'--	7556	'--	'--	'--	'--	M0	NX	Stage II	T2	7th	'--	'--	'--	'--	'--	'--	'--	'--	'--	'--	'--	'--	not reported	'--	'--	'--	'--	'--	0	390
a4af0084-edd4-4dcd-8975-4a59ee5da64c	TCGA-ED-A627	TCGA-LIHC	74	'--	'--	'--	'--	-27303	'--	not hispanic or latino	male	'--	'--	white	Alive	'--	1938	'--	'--	27303	'--	'--	'--	'--	M0	NX	Stage I	T1	7th	'--	'--	'--	'--	'--	'--	'--	'--	'--	'--	'--	'--	not reported	'--	'--	'--	'--	'--	0	423
a4af0084-edd4-4dcd-8975-4a59ee5da64c	TCGA-ED-A627	TCGA-LIHC	74	'--	'--	'--	'--	-27303	'--	not hispanic or latino	male	'--	'--	white	Alive	'--	1938	'--	'--	27303	'--	'--	'--	'--	M0	NX	Stage I	T1	7th	'--	'--	'--	'--	'--	'--	'--	'--	'--	'--	'--	'--	not reported	'--	'--	'--	'--	'--	0	423
a5e4412b-0e49-4d86-9cce-71f440a84048	TCGA-DD-A1EK	TCGA-LIHC	64	'--	'--	'--	'--	-23437	558	not hispanic or latino	female	'--	'--	white	Dead	'--	1944	2009	'--	23437	'--	'--	'--	'--	M1	N0	Stage IVB	T4	6th	'--	'--	'--	'--	'--	'--	'--	'--	'--	'--	'--	'--	not reported	'--	'--	'--	'--	'--	0	'--
a5e4412b-0e49-4d86-9cce-71f440a84048	TCGA-DD-A1EK	TCGA-LIHC	64	'--	'--	'--	'--	-23437	558	not hispanic or latino	female	'--	'--	white	Dead	'--	1944	2009	'--	23437	'--	'--	'--	'--	M1	N0	Stage IVB	T4	6th	'--	'--	'--	'--	'--	'--	'--	'--	'--	'--	'--	'--	not reported	'--	'--	'--	'--	'--	0	'--
a61f823b-9164-4bd6-92f4-0a8d8ff0f55e	TCGA-DD-AAE6	TCGA-LIHC	59	'--	'--	'--	'--	-21764	'--	not hispanic or latino	female	'--	'--	asian	Alive	'--	1953	'--	'--	21764	'--	'--	'--	'--	M0	N0	Stage I	T1	7th	'--	'--	'--	'--	'--	'--	'--	'--	'--	'--	'--	'--	not reported	'--	'--	'--	'--	'--	0	141
a61f823b-9164-4bd6-92f4-0a8d8ff0f55e	TCGA-DD-AAE6	TCGA-LIHC	59	'--	'--	'--	'--	-21764	'--	not hispanic or latino	female	'--	'--	asian	Alive	'--	1953	'--	'--	21764	'--	'--	'--	'--	M0	N0	Stage I	T1	7th	'--	'--	'--	'--	'--	'--	'--	'--	'--	'--	'--	'--	not reported	'--	'--	'--	'--	'--	0	141
a62f065e-7491-493a-87b3-d213cd87091d	TCGA-RC-A6M6	TCGA-LIHC	75	'--	'--	'--	'--	-27649	'--	not hispanic or latino	male	'--	'--	white	Alive	'--	1936	'--	'--	27649	'--	'--	'--	'--	M0	NX	Stage II	T2	7th	'--	'--	'--	'--	'--	'--	'--	'--	'--	'--	'--	'--	not reported	'--	'--	'--	'--	'--	0	9
a62f065e-7491-493a-87b3-d213cd87091d	TCGA-RC-A6M6	TCGA-LIHC	75	'--	'--	'--	'--	-27649	'--	not hispanic or latino	male	'--	'--	white	Alive	'--	1936	'--	'--	27649	'--	'--	'--	'--	M0	NX	Stage II	T2	7th	'--	'--	'--	'--	'--	'--	'--	'--	'--	'--	'--	'--	not reported	'--	'--	'--	'--	'--	0	9
a6733fa1-030a-45ed-9c24-0e64164d4998	TCGA-G3-AAV6	TCGA-LIHC	53	'--	'--	'--	'--	-19556	65	not hispanic or latino	female	'--	'--	white	Dead	'--	1960	2013	'--	19556	'--	'--	'--	'--	M0	N0	Stage IIIA	T3a	7th	'--	'--	'--	'--	'--	'--	'--	'--	'--	'--	'--	'--	not reported	'--	'--	'--	'--	'--	0	'--
a6733fa1-030a-45ed-9c24-0e64164d4998	TCGA-G3-AAV6	TCGA-LIHC	53	'--	'--	'--	'--	-19556	65	not hispanic or latino	female	'--	'--	white	Dead	'--	1960	2013	'--	19556	'--	'--	'--	'--	M0	N0	Stage IIIA	T3a	7th	'--	'--	'--	'--	'--	'--	'--	'--	'--	'--	'--	'--	not reported	'--	'--	'--	'--	'--	0	'--
a6a3f07c-ced4-451b-b2e5-c93e4ed622c1	TCGA-DD-A4NS	TCGA-LIHC	61	'--	'--	'--	'--	-22638	2456	not hispanic or latino	female	'--	'--	white	Dead	'--	1944	2011	'--	22638	'--	'--	'--	'--	M0	N0	Stage I	T1	6th	'--	'--	'--	'--	'--	'--	'--	'--	'--	'--	'--	'--	not reported	'--	'--	'--	'--	'--	0	'--
a6a3f07c-ced4-451b-b2e5-c93e4ed622c1	TCGA-DD-A4NS	TCGA-LIHC	61	'--	'--	'--	'--	-22638	2456	not hispanic or latino	female	'--	'--	white	Dead	'--	1944	2011	'--	22638	'--	'--	'--	'--	M0	N0	Stage I	T1	6th	'--	'--	'--	'--	'--	'--	'--	'--	'--	'--	'--	'--	not reported	'--	'--	'--	'--	'--	0	'--
a6af3061-1484-4f6c-bb4b-c8f4626b4161	TCGA-CC-5263	TCGA-LIHC	35	'--	'--	'--	'--	-12863	129	not hispanic or latino	male	'--	'--	asian	Dead	'--	1975	2010	'--	12863	'--	'--	'--	'--	M0	N0	Stage IIIA	T3	6th	'--	'--	'--	'--	'--	'--	'--	'--	'--	'--	'--	'--	not reported	'--	'--	'--	'--	'--	0	'--
a6af3061-1484-4f6c-bb4b-c8f4626b4161	TCGA-CC-5263	TCGA-LIHC	35	'--	'--	'--	'--	-12863	129	not hispanic or latino	male	'--	'--	asian	Dead	'--	1975	2010	'--	12863	'--	'--	'--	'--	M0	N0	Stage IIIA	T3	6th	'--	'--	'--	'--	'--	'--	'--	'--	'--	'--	'--	'--	not reported	'--	'--	'--	'--	'--	0	'--
a6c0def6-7649-485a-a679-50dafb5eade5	TCGA-MI-A75C	TCGA-LIHC	64	'--	'--	'--	'--	-23441	'--	not hispanic or latino	male	'--	'--	white	Alive	'--	1948	'--	'--	23441	'--	'--	'--	'--	M0	N0	Stage I	T1	7th	'--	'--	'--	'--	'--	'--	'--	'--	'--	'--	'--	'--	not reported	'--	'--	'--	'--	'--	0	291
a6c0def6-7649-485a-a679-50dafb5eade5	TCGA-MI-A75C	TCGA-LIHC	64	'--	'--	'--	'--	-23441	'--	not hispanic or latino	male	'--	'--	white	Alive	'--	1948	'--	'--	23441	'--	'--	'--	'--	M0	N0	Stage I	T1	7th	'--	'--	'--	'--	'--	'--	'--	'--	'--	'--	'--	'--	not reported	'--	'--	'--	'--	'--	0	291
a7f7e313-4636-4c54-b2b7-f5928a8368e4	TCGA-DD-AADL	TCGA-LIHC	58	'--	'--	'--	'--	-21512	'--	not hispanic or latino	male	'--	'--	asian	Alive	'--	1954	'--	'--	21512	'--	'--	'--	'--	M0	N0	Stage I	T1	7th	'--	'--	'--	'--	'--	'--	'--	'--	'--	'--	'--	'--	not reported	'--	'--	'--	'--	'--	0	636
a7f7e313-4636-4c54-b2b7-f5928a8368e4	TCGA-DD-AADL	TCGA-LIHC	58	'--	'--	'--	'--	-21512	'--	not hispanic or latino	male	'--	'--	asian	Alive	'--	1954	'--	'--	21512	'--	'--	'--	'--	M0	N0	Stage I	T1	7th	'--	'--	'--	'--	'--	'--	'--	'--	'--	'--	'--	'--	not reported	'--	'--	'--	'--	'--	0	636
a8c2aa08-9156-4845-ad77-5e060858c757	TCGA-FV-A3I0	TCGA-LIHC	76	'--	'--	'--	'--	-28101	'--	not hispanic or latino	female	'--	'--	white	Alive	'--	1935	'--	'--	28101	'--	'--	'--	'--	M0	NX	Stage II	T2	7th	'--	'--	'--	'--	'--	'--	'--	'--	'--	'--	'--	'--	not reported	'--	'--	'--	'--	'--	0	848
a8c2aa08-9156-4845-ad77-5e060858c757	TCGA-FV-A3I0	TCGA-LIHC	76	'--	'--	'--	'--	-28101	'--	not hispanic or latino	female	'--	'--	white	Alive	'--	1935	'--	'--	28101	'--	'--	'--	'--	M0	NX	Stage II	T2	7th	'--	'--	'--	'--	'--	'--	'--	'--	'--	'--	'--	'--	not reported	'--	'--	'--	'--	'--	0	848
a96b67ba-6180-4b80-8792-877860421ca0	TCGA-ED-A82E	TCGA-LIHC	60	'--	'--	'--	'--	-22234	'--	not hispanic or latino	female	'--	'--	asian	Alive	'--	1953	'--	'--	22234	'--	'--	'--	'--	M0	N0	Stage IIIA	T3a	7th	'--	'--	'--	'--	'--	'--	'--	'--	'--	'--	'--	'--	not reported	'--	'--	'--	'--	'--	0	408
a96b67ba-6180-4b80-8792-877860421ca0	TCGA-ED-A82E	TCGA-LIHC	60	'--	'--	'--	'--	-22234	'--	not hispanic or latino	female	'--	'--	asian	Alive	'--	1953	'--	'--	22234	'--	'--	'--	'--	M0	N0	Stage IIIA	T3a	7th	'--	'--	'--	'--	'--	'--	'--	'--	'--	'--	'--	'--	not reported	'--	'--	'--	'--	'--	0	408
aaf7c9b5-6cb7-42bf-a0d1-07975eae3be9	TCGA-CC-A7II	TCGA-LIHC	54	'--	'--	'--	'--	-20079	'--	not hispanic or latino	male	'--	'--	asian	Alive	'--	1959	'--	'--	20079	'--	'--	'--	'--	M0	N0	Stage IIIA	T3	6th	'--	'--	'--	'--	'--	'--	'--	'--	'--	'--	'--	'--	not reported	'--	'--	'--	'--	'--	0	399
aaf7c9b5-6cb7-42bf-a0d1-07975eae3be9	TCGA-CC-A7II	TCGA-LIHC	54	'--	'--	'--	'--	-20079	'--	not hispanic or latino	male	'--	'--	asian	Alive	'--	1959	'--	'--	20079	'--	'--	'--	'--	M0	N0	Stage IIIA	T3	6th	'--	'--	'--	'--	'--	'--	'--	'--	'--	'--	'--	'--	not reported	'--	'--	'--	'--	'--	0	399
ab35c9f9-3040-424d-a89f-dff3a1365bc6	TCGA-DD-A3A4	TCGA-LIHC	37	'--	'--	'--	'--	-13739	612	not hispanic or latino	male	'--	'--	white	Dead	'--	1961	1999	'--	13739	'--	'--	'--	'--	M0	N0	Stage IIIA	T3	5th	'--	'--	'--	'--	'--	'--	'--	'--	'--	'--	'--	'--	not reported	'--	'--	'--	'--	'--	0	'--
ab35c9f9-3040-424d-a89f-dff3a1365bc6	TCGA-DD-A3A4	TCGA-LIHC	37	'--	'--	'--	'--	-13739	612	not hispanic or latino	male	'--	'--	white	Dead	'--	1961	1999	'--	13739	'--	'--	'--	'--	M0	N0	Stage IIIA	T3	5th	'--	'--	'--	'--	'--	'--	'--	'--	'--	'--	'--	'--	not reported	'--	'--	'--	'--	'--	0	'--
abbcf6bd-4683-45ac-947a-51ae6ef0a244	TCGA-DD-AACE	TCGA-LIHC	62	'--	'--	'--	'--	-22727	'--	not hispanic or latino	male	'--	'--	asian	Alive	'--	1946	'--	'--	22727	'--	'--	'--	'--	M0	N0	Stage I	T1	6th	'--	'--	'--	'--	'--	'--	'--	'--	'--	'--	'--	'--	not reported	'--	'--	'--	'--	'--	0	2184
abbcf6bd-4683-45ac-947a-51ae6ef0a244	TCGA-DD-AACE	TCGA-LIHC	62	'--	'--	'--	'--	-22727	'--	not hispanic or latino	male	'--	'--	asian	Alive	'--	1946	'--	'--	22727	'--	'--	'--	'--	M0	N0	Stage I	T1	6th	'--	'--	'--	'--	'--	'--	'--	'--	'--	'--	'--	'--	not reported	'--	'--	'--	'--	'--	0	2184
ac6a1e0c-dba0-4b21-b12b-a501ed796bec	TCGA-DD-AAC9	TCGA-LIHC	51	'--	'--	'--	'--	-18911	'--	not hispanic or latino	male	'--	'--	asian	Alive	'--	1957	'--	'--	18911	'--	'--	'--	'--	M0	N0	Stage I	T1	6th	'--	'--	'--	'--	'--	'--	'--	'--	'--	'--	'--	'--	not reported	'--	'--	'--	'--	'--	0	347
ac6a1e0c-dba0-4b21-b12b-a501ed796bec	TCGA-DD-AAC9	TCGA-LIHC	51	'--	'--	'--	'--	-18911	'--	not hispanic or latino	male	'--	'--	asian	Alive	'--	1957	'--	'--	18911	'--	'--	'--	'--	M0	N0	Stage I	T1	6th	'--	'--	'--	'--	'--	'--	'--	'--	'--	'--	'--	'--	not reported	'--	'--	'--	'--	'--	0	347
acfd58eb-c546-49c3-a846-684f22428219	TCGA-RC-A7SK	TCGA-LIHC	59	'--	'--	'--	'--	-21814	'--	not hispanic or latino	male	'--	'--	asian	Alive	'--	1954	'--	'--	21814	'--	'--	'--	'--	M0	N0	Stage I	T1	7th	'--	'--	'--	'--	'--	'--	'--	'--	'--	'--	'--	'--	not reported	'--	'--	'--	'--	'--	0	472
acfd58eb-c546-49c3-a846-684f22428219	TCGA-RC-A7SK	TCGA-LIHC	59	'--	'--	'--	'--	-21814	'--	not hispanic or latino	male	'--	'--	asian	Alive	'--	1954	'--	'--	21814	'--	'--	'--	'--	M0	N0	Stage I	T1	7th	'--	'--	'--	'--	'--	'--	'--	'--	'--	'--	'--	'--	not reported	'--	'--	'--	'--	'--	0	472
ad9657aa-34e9-48b1-ba63-916fe7bd14bb	TCGA-DD-AAEA	TCGA-LIHC	65	'--	'--	'--	'--	-24027	'--	not hispanic or latino	male	'--	'--	asian	Alive	'--	1947	'--	'--	24027	'--	'--	'--	'--	M0	N0	Stage I	T1	7th	'--	'--	'--	'--	'--	'--	'--	'--	'--	'--	'--	'--	not reported	'--	'--	'--	'--	'--	0	575
ad9657aa-34e9-48b1-ba63-916fe7bd14bb	TCGA-DD-AAEA	TCGA-LIHC	65	'--	'--	'--	'--	-24027	'--	not hispanic or latino	male	'--	'--	asian	Alive	'--	1947	'--	'--	24027	'--	'--	'--	'--	M0	N0	Stage I	T1	7th	'--	'--	'--	'--	'--	'--	'--	'--	'--	'--	'--	'--	not reported	'--	'--	'--	'--	'--	0	575
ae8d4b34-d40a-482d-9d45-23242843df00	TCGA-UB-AA0U	TCGA-LIHC	60	'--	'--	'--	'--	-21985	'--	not hispanic or latino	male	'--	'--	white	Alive	'--	1953	'--	'--	21985	'--	'--	'--	'--	MX	NX	Stage II	T2	7th	'--	'--	'--	'--	'--	'--	'--	'--	'--	'--	'--	'--	not reported	'--	'--	'--	'--	'--	0	327
ae8d4b34-d40a-482d-9d45-23242843df00	TCGA-UB-AA0U	TCGA-LIHC	60	'--	'--	'--	'--	-21985	'--	not hispanic or latino	male	'--	'--	white	Alive	'--	1953	'--	'--	21985	'--	'--	'--	'--	MX	NX	Stage II	T2	7th	'--	'--	'--	'--	'--	'--	'--	'--	'--	'--	'--	'--	not reported	'--	'--	'--	'--	'--	0	327
aeb17d2b-fa8c-4989-bf3a-d2c74b785455	TCGA-DD-A113	TCGA-LIHC	55	'--	'--	'--	'--	-20188	'--	not hispanic or latino	female	'--	'--	white	Alive	'--	1951	'--	'--	20188	'--	'--	'--	'--	M0	N0	Stage II	T2	6th	'--	'--	'--	'--	'--	'--	'--	'--	'--	'--	'--	'--	not reported	'--	'--	'--	'--	'--	0	2425
aeb17d2b-fa8c-4989-bf3a-d2c74b785455	TCGA-DD-A113	TCGA-LIHC	55	'--	'--	'--	'--	-20188	'--	not hispanic or latino	female	'--	'--	white	Alive	'--	1951	'--	'--	20188	'--	'--	'--	'--	M0	N0	Stage II	T2	6th	'--	'--	'--	'--	'--	'--	'--	'--	'--	'--	'--	'--	not reported	'--	'--	'--	'--	'--	0	2425
af1e56af-410c-4cad-a4e8-1c6937f1a350	TCGA-UB-A7MB	TCGA-LIHC	24	'--	'--	'--	'--	-8951	'--	not hispanic or latino	male	'--	'--	white	Alive	'--	1989	'--	'--	8951	'--	'--	'--	'--	MX	NX	Stage II	T2	7th	'--	'--	'--	'--	'--	'--	'--	'--	'--	'--	'--	'--	not reported	'--	'--	'--	'--	'--	0	601
af1e56af-410c-4cad-a4e8-1c6937f1a350	TCGA-UB-A7MB	TCGA-LIHC	24	'--	'--	'--	'--	-8951	'--	not hispanic or latino	male	'--	'--	white	Alive	'--	1989	'--	'--	8951	'--	'--	'--	'--	MX	NX	Stage II	T2	7th	'--	'--	'--	'--	'--	'--	'--	'--	'--	'--	'--	'--	not reported	'--	'--	'--	'--	'--	0	601
afcb9708-92b3-4727-9c0d-63e7ff22d87b	TCGA-DD-AAVX	TCGA-LIHC	38	'--	'--	'--	'--	-14016	'--	not hispanic or latino	male	'--	'--	asian	Alive	'--	1970	'--	'--	14016	'--	'--	'--	'--	M0	N0	Stage II	T2	6th	'--	'--	'--	'--	'--	'--	'--	'--	'--	'--	'--	'--	not reported	'--	'--	'--	'--	'--	0	1718
afcb9708-92b3-4727-9c0d-63e7ff22d87b	TCGA-DD-AAVX	TCGA-LIHC	38	'--	'--	'--	'--	-14016	'--	not hispanic or latino	male	'--	'--	asian	Alive	'--	1970	'--	'--	14016	'--	'--	'--	'--	M0	N0	Stage II	T2	6th	'--	'--	'--	'--	'--	'--	'--	'--	'--	'--	'--	'--	not reported	'--	'--	'--	'--	'--	0	1718
b0952fd6-62ee-44ef-9a2a-e5262ed4721a	TCGA-QA-A7B7	TCGA-LIHC	48	'--	'--	'--	'--	-17636	'--	not hispanic or latino	male	'--	'--	black or african american	Alive	'--	1965	'--	'--	17636	'--	'--	'--	'--	MX	NX	Stage II	T2	7th	'--	'--	'--	'--	'--	'--	'--	'--	'--	'--	'--	'--	not reported	'--	'--	'--	'--	'--	0	94
b0952fd6-62ee-44ef-9a2a-e5262ed4721a	TCGA-QA-A7B7	TCGA-LIHC	48	'--	'--	'--	'--	-17636	'--	not hispanic or latino	male	'--	'--	black or african american	Alive	'--	1965	'--	'--	17636	'--	'--	'--	'--	MX	NX	Stage II	T2	7th	'--	'--	'--	'--	'--	'--	'--	'--	'--	'--	'--	'--	not reported	'--	'--	'--	'--	'--	0	94
b181b591-269c-4e48-b681-243d28772025	TCGA-2Y-A9HB	TCGA-LIHC	66	'--	'--	'--	'--	-24359	'--	hispanic or latino	male	'--	'--	not reported	Alive	'--	1946	'--	'--	24359	'--	'--	'--	'--	MX	NX	Stage I	T1	7th	'--	'--	'--	'--	'--	'--	'--	'--	'--	'--	'--	'--	not reported	'--	'--	'--	'--	'--	0	260
b181b591-269c-4e48-b681-243d28772025	TCGA-2Y-A9HB	TCGA-LIHC	66	'--	'--	'--	'--	-24359	'--	hispanic or latino	male	'--	'--	not reported	Alive	'--	1946	'--	'--	24359	'--	'--	'--	'--	MX	NX	Stage I	T1	7th	'--	'--	'--	'--	'--	'--	'--	'--	'--	'--	'--	'--	not reported	'--	'--	'--	'--	'--	0	260
b27720a2-e240-413c-a0f1-0b1af3621de2	TCGA-2Y-A9GU	TCGA-LIHC	55	'--	'--	'--	'--	-20187	'--	not hispanic or latino	female	'--	'--	white	Alive	'--	1954	'--	'--	20187	'--	'--	'--	'--	MX	NX	Stage I	T1	6th	'--	'--	'--	'--	'--	'--	'--	'--	'--	'--	'--	'--	not reported	'--	'--	'--	'--	'--	0	1939
b27720a2-e240-413c-a0f1-0b1af3621de2	TCGA-2Y-A9GU	TCGA-LIHC	55	'--	'--	'--	'--	-20187	'--	not hispanic or latino	female	'--	'--	white	Alive	'--	1954	'--	'--	20187	'--	'--	'--	'--	MX	NX	Stage I	T1	6th	'--	'--	'--	'--	'--	'--	'--	'--	'--	'--	'--	'--	not reported	'--	'--	'--	'--	'--	0	1939
b44f664c-444c-4c64-a407-52fd9b55f178	TCGA-DD-AADD	TCGA-LIHC	51	'--	'--	'--	'--	-18752	'--	not hispanic or latino	male	'--	'--	asian	Alive	'--	1960	'--	'--	18752	'--	'--	'--	'--	M0	N0	Stage I	T1	7th	'--	'--	'--	'--	'--	'--	'--	'--	'--	'--	'--	'--	not reported	'--	'--	'--	'--	'--	0	1231
b44f664c-444c-4c64-a407-52fd9b55f178	TCGA-DD-AADD	TCGA-LIHC	51	'--	'--	'--	'--	-18752	'--	not hispanic or latino	male	'--	'--	asian	Alive	'--	1960	'--	'--	18752	'--	'--	'--	'--	M0	N0	Stage I	T1	7th	'--	'--	'--	'--	'--	'--	'--	'--	'--	'--	'--	'--	not reported	'--	'--	'--	'--	'--	0	1231
b5465221-78fe-40a8-abec-bed600602dd4	TCGA-G3-A3CI	TCGA-LIHC	71	'--	'--	'--	'--	-26224	'--	not hispanic or latino	male	'--	'--	white	Alive	'--	1940	'--	'--	26224	'--	'--	'--	'--	M0	N0	Stage I	T1	7th	'--	'--	'--	'--	'--	'--	'--	'--	'--	'--	'--	'--	not reported	'--	'--	'--	'--	'--	0	180
b5465221-78fe-40a8-abec-bed600602dd4	TCGA-G3-A3CI	TCGA-LIHC	71	'--	'--	'--	'--	-26224	'--	not hispanic or latino	male	'--	'--	white	Alive	'--	1940	'--	'--	26224	'--	'--	'--	'--	M0	N0	Stage I	T1	7th	'--	'--	'--	'--	'--	'--	'--	'--	'--	'--	'--	'--	not reported	'--	'--	'--	'--	'--	0	180
b54df65f-8a6b-4405-9918-90d53418804c	TCGA-CC-A7IL	TCGA-LIHC	61	'--	'--	'--	'--	-22319	278	not hispanic or latino	male	'--	'--	asian	Dead	'--	1952	'--	'--	22319	'--	'--	'--	'--	M0	N0	Stage IIIA	T3	6th	'--	'--	'--	'--	'--	'--	'--	'--	'--	'--	'--	'--	not reported	'--	'--	'--	'--	'--	0	0
b54df65f-8a6b-4405-9918-90d53418804c	TCGA-CC-A7IL	TCGA-LIHC	61	'--	'--	'--	'--	-22319	278	not hispanic or latino	male	'--	'--	asian	Dead	'--	1952	'--	'--	22319	'--	'--	'--	'--	M0	N0	Stage IIIA	T3	6th	'--	'--	'--	'--	'--	'--	'--	'--	'--	'--	'--	'--	not reported	'--	'--	'--	'--	'--	0	0
b5bef77a-f46c-406c-9aa8-55f7a61aa885	TCGA-DD-AACG	TCGA-LIHC	52	'--	'--	'--	'--	-19174	469	not hispanic or latino	male	'--	'--	asian	Dead	'--	1956	2009	'--	19174	'--	'--	'--	'--	M0	N0	Stage II	T2	6th	'--	'--	'--	'--	'--	'--	'--	'--	'--	'--	'--	'--	not reported	'--	'--	'--	'--	'--	0	'--
b5bef77a-f46c-406c-9aa8-55f7a61aa885	TCGA-DD-AACG	TCGA-LIHC	52	'--	'--	'--	'--	-19174	469	not hispanic or latino	male	'--	'--	asian	Dead	'--	1956	2009	'--	19174	'--	'--	'--	'--	M0	N0	Stage II	T2	6th	'--	'--	'--	'--	'--	'--	'--	'--	'--	'--	'--	'--	not reported	'--	'--	'--	'--	'--	0	'--
b6c0266a-cf34-464a-808d-1d3c28dc90f2	TCGA-DD-A73A	TCGA-LIHC	71	'--	'--	'--	'--	-26136	'--	not hispanic or latino	male	'--	'--	white	Alive	'--	1941	'--	'--	26136	'--	'--	'--	'--	M0	N0	Stage I	T1	7th	'--	'--	'--	'--	'--	'--	'--	'--	'--	'--	'--	'--	not reported	'--	'--	'--	'--	'--	0	728
b6c0266a-cf34-464a-808d-1d3c28dc90f2	TCGA-DD-A73A	TCGA-LIHC	71	'--	'--	'--	'--	-26136	'--	not hispanic or latino	male	'--	'--	white	Alive	'--	1941	'--	'--	26136	'--	'--	'--	'--	M0	N0	Stage I	T1	7th	'--	'--	'--	'--	'--	'--	'--	'--	'--	'--	'--	'--	not reported	'--	'--	'--	'--	'--	0	728
b75ca9e4-a474-4960-9343-c8e9524cd096	TCGA-ED-A66X	TCGA-LIHC	35	'--	'--	'--	'--	-12947	'--	not hispanic or latino	male	'--	'--	asian	Alive	'--	1978	'--	'--	12947	'--	'--	'--	'--	M0	N0	Stage IIIA	T3a	7th	'--	'--	'--	'--	'--	'--	'--	'--	'--	'--	'--	'--	not reported	'--	'--	'--	'--	'--	0	406
b75ca9e4-a474-4960-9343-c8e9524cd096	TCGA-ED-A66X	TCGA-LIHC	35	'--	'--	'--	'--	-12947	'--	not hispanic or latino	male	'--	'--	asian	Alive	'--	1978	'--	'--	12947	'--	'--	'--	'--	M0	N0	Stage IIIA	T3a	7th	'--	'--	'--	'--	'--	'--	'--	'--	'--	'--	'--	'--	not reported	'--	'--	'--	'--	'--	0	406
b7d6621c-8bce-4a01-8588-9d7761d9372b	TCGA-EP-A26S	TCGA-LIHC	70	'--	'--	'--	'--	-25677	'--	not hispanic or latino	male	'--	'--	white	Alive	'--	1941	'--	'--	25677	'--	'--	'--	'--	MX	N0	Stage I	T1	7th	'--	'--	'--	'--	'--	'--	'--	'--	'--	'--	'--	'--	not reported	'--	'--	'--	'--	'--	0	608
b7d6621c-8bce-4a01-8588-9d7761d9372b	TCGA-EP-A26S	TCGA-LIHC	70	'--	'--	'--	'--	-25677	'--	not hispanic or latino	male	'--	'--	white	Alive	'--	1941	'--	'--	25677	'--	'--	'--	'--	MX	N0	Stage I	T1	7th	'--	'--	'--	'--	'--	'--	'--	'--	'--	'--	'--	'--	not reported	'--	'--	'--	'--	'--	0	608
b865dec4-f051-4fbe-9405-f832ff2010d7	TCGA-G3-A25S	TCGA-LIHC	64	'--	'--	'--	'--	-23571	416	not hispanic or latino	male	'--	'--	white	Dead	'--	1945	'--	'--	23571	'--	'--	'--	'--	M0	N0	Stage I	T1	6th	'--	'--	'--	'--	'--	'--	'--	'--	'--	'--	'--	'--	not reported	'--	'--	'--	'--	'--	0	37
b865dec4-f051-4fbe-9405-f832ff2010d7	TCGA-G3-A25S	TCGA-LIHC	64	'--	'--	'--	'--	-23571	416	not hispanic or latino	male	'--	'--	white	Dead	'--	1945	'--	'--	23571	'--	'--	'--	'--	M0	N0	Stage I	T1	6th	'--	'--	'--	'--	'--	'--	'--	'--	'--	'--	'--	'--	not reported	'--	'--	'--	'--	'--	0	37
b96b7620-5506-4def-aff2-5e888eaf3ea5	TCGA-DD-A4NN	TCGA-LIHC	56	'--	'--	'--	'--	-20548	899	not hispanic or latino	female	'--	'--	white	Dead	'--	1948	2006	'--	20548	'--	'--	'--	'--	M0	N0	Stage I	T1	6th	'--	'--	'--	'--	'--	'--	'--	'--	'--	'--	'--	'--	not reported	'--	'--	'--	'--	'--	0	'--
b96b7620-5506-4def-aff2-5e888eaf3ea5	TCGA-DD-A4NN	TCGA-LIHC	56	'--	'--	'--	'--	-20548	899	not hispanic or latino	female	'--	'--	white	Dead	'--	1948	2006	'--	20548	'--	'--	'--	'--	M0	N0	Stage I	T1	6th	'--	'--	'--	'--	'--	'--	'--	'--	'--	'--	'--	'--	not reported	'--	'--	'--	'--	'--	0	'--
b9835dc5-bf31-4541-a973-e8ca802d80ba	TCGA-G3-A25U	TCGA-LIHC	63	'--	'--	'--	'--	-23207	'--	not hispanic or latino	female	'--	'--	asian	Alive	'--	1944	'--	'--	23207	'--	'--	'--	'--	M0	N0	Stage I	T1	6th	'--	'--	'--	'--	'--	'--	'--	'--	'--	'--	'--	'--	not reported	'--	'--	'--	'--	'--	0	1636
b9835dc5-bf31-4541-a973-e8ca802d80ba	TCGA-G3-A25U	TCGA-LIHC	63	'--	'--	'--	'--	-23207	'--	not hispanic or latino	female	'--	'--	asian	Alive	'--	1944	'--	'--	23207	'--	'--	'--	'--	M0	N0	Stage I	T1	6th	'--	'--	'--	'--	'--	'--	'--	'--	'--	'--	'--	'--	not reported	'--	'--	'--	'--	'--	0	1636
bb2069d3-e699-4a8a-bb61-b3c28b98a66b	TCGA-YA-A8S7	TCGA-LIHC	68	'--	'--	'--	'--	-25188	412	hispanic or latino	male	'--	'--	white	Dead	'--	1944	2013	'--	25188	'--	'--	'--	'--	MX	N0	Stage IIIA	T3a	7th	'--	'--	'--	'--	'--	'--	'--	'--	'--	'--	'--	'--	not reported	'--	'--	'--	'--	'--	0	'--
bb2069d3-e699-4a8a-bb61-b3c28b98a66b	TCGA-YA-A8S7	TCGA-LIHC	68	'--	'--	'--	'--	-25188	412	hispanic or latino	male	'--	'--	white	Dead	'--	1944	2013	'--	25188	'--	'--	'--	'--	MX	N0	Stage IIIA	T3a	7th	'--	'--	'--	'--	'--	'--	'--	'--	'--	'--	'--	'--	not reported	'--	'--	'--	'--	'--	0	'--
bc3502bc-bbf6-44f2-a1f4-d1567819aefb	TCGA-2Y-A9H6	TCGA-LIHC	68	'--	'--	'--	'--	-24982	'--	not hispanic or latino	female	'--	'--	white	Alive	'--	1943	'--	'--	24982	'--	'--	'--	'--	MX	NX	Stage I	T1	7th	'--	'--	'--	'--	'--	'--	'--	'--	'--	'--	'--	'--	not reported	'--	'--	'--	'--	'--	0	357
bc3502bc-bbf6-44f2-a1f4-d1567819aefb	TCGA-2Y-A9H6	TCGA-LIHC	68	'--	'--	'--	'--	-24982	'--	not hispanic or latino	female	'--	'--	white	Alive	'--	1943	'--	'--	24982	'--	'--	'--	'--	MX	NX	Stage I	T1	7th	'--	'--	'--	'--	'--	'--	'--	'--	'--	'--	'--	'--	not reported	'--	'--	'--	'--	'--	0	357
bce25281-502e-4599-9679-32dc8462ffb1	TCGA-DD-A4NE	TCGA-LIHC	75	'--	'--	'--	'--	-27549	660	hispanic or latino	female	'--	'--	white	Dead	'--	1936	2012	'--	27549	'--	'--	'--	'--	M0	N0	Stage IIIA	T3a	7th	'--	'--	'--	'--	'--	'--	'--	'--	'--	'--	'--	'--	not reported	'--	'--	'--	'--	'--	0	'--
bce25281-502e-4599-9679-32dc8462ffb1	TCGA-DD-A4NE	TCGA-LIHC	75	'--	'--	'--	'--	-27549	660	hispanic or latino	female	'--	'--	white	Dead	'--	1936	2012	'--	27549	'--	'--	'--	'--	M0	N0	Stage IIIA	T3a	7th	'--	'--	'--	'--	'--	'--	'--	'--	'--	'--	'--	'--	not reported	'--	'--	'--	'--	'--	0	'--
bd48fa5e-0152-46f0-a4fa-8cf723ff2dcd	TCGA-FV-A495	TCGA-LIHC	51	'--	'--	'--	'--	-18740	'--	not hispanic or latino	female	'--	'--	white	Alive	'--	1961	'--	'--	18740	'--	'--	'--	'--	M0	NX	Stage II	T2	7th	'--	'--	'--	'--	'--	'--	'--	'--	'--	'--	'--	'--	not reported	'--	'--	'--	'--	'--	0	1
bd48fa5e-0152-46f0-a4fa-8cf723ff2dcd	TCGA-FV-A495	TCGA-LIHC	51	'--	'--	'--	'--	-18740	'--	not hispanic or latino	female	'--	'--	white	Alive	'--	1961	'--	'--	18740	'--	'--	'--	'--	M0	NX	Stage II	T2	7th	'--	'--	'--	'--	'--	'--	'--	'--	'--	'--	'--	'--	not reported	'--	'--	'--	'--	'--	0	1
bd627786-31a8-46d9-b3e2-7f489d50f608	TCGA-DD-AAEG	TCGA-LIHC	59	'--	'--	'--	'--	-21853	'--	not hispanic or latino	female	'--	'--	asian	Alive	'--	1953	'--	'--	21853	'--	'--	'--	'--	M0	N0	Stage I	T1	7th	'--	'--	'--	'--	'--	'--	'--	'--	'--	'--	'--	'--	not reported	'--	'--	'--	'--	'--	0	719
bd627786-31a8-46d9-b3e2-7f489d50f608	TCGA-DD-AAEG	TCGA-LIHC	59	'--	'--	'--	'--	-21853	'--	not hispanic or latino	female	'--	'--	asian	Alive	'--	1953	'--	'--	21853	'--	'--	'--	'--	M0	N0	Stage I	T1	7th	'--	'--	'--	'--	'--	'--	'--	'--	'--	'--	'--	'--	not reported	'--	'--	'--	'--	'--	0	719
be1240f0-34dc-4205-b152-c26f11d28462	TCGA-UB-A7ME	TCGA-LIHC	51	'--	'--	'--	'--	-18846	'--	not hispanic or latino	male	'--	'--	asian	Alive	'--	1962	'--	'--	18846	'--	'--	'--	'--	MX	NX	Stage I	T1	7th	'--	'--	'--	'--	'--	'--	'--	'--	'--	'--	'--	'--	not reported	'--	'--	'--	'--	'--	0	486
be1240f0-34dc-4205-b152-c26f11d28462	TCGA-UB-A7ME	TCGA-LIHC	51	'--	'--	'--	'--	-18846	'--	not hispanic or latino	male	'--	'--	asian	Alive	'--	1962	'--	'--	18846	'--	'--	'--	'--	MX	NX	Stage I	T1	7th	'--	'--	'--	'--	'--	'--	'--	'--	'--	'--	'--	'--	not reported	'--	'--	'--	'--	'--	0	486
bed1d731-e382-4b80-9604-e6dd68d9c0ab	TCGA-DD-A39Y	TCGA-LIHC	67	'--	'--	'--	'--	-24769	171	not hispanic or latino	male	'--	'--	asian	Dead	'--	1935	2002	'--	24769	'--	'--	'--	'--	M0	NX	Stage I	T1	5th	'--	'--	'--	'--	'--	'--	'--	'--	'--	'--	'--	'--	not reported	'--	'--	'--	'--	'--	0	'--
bed1d731-e382-4b80-9604-e6dd68d9c0ab	TCGA-DD-A39Y	TCGA-LIHC	67	'--	'--	'--	'--	-24769	171	not hispanic or latino	male	'--	'--	asian	Dead	'--	1935	2002	'--	24769	'--	'--	'--	'--	M0	NX	Stage I	T1	5th	'--	'--	'--	'--	'--	'--	'--	'--	'--	'--	'--	'--	not reported	'--	'--	'--	'--	'--	0	'--
bee9d6c8-948f-4b76-97ca-b985064249ef	TCGA-DD-A4NA	TCGA-LIHC	67	'--	'--	'--	'--	-24603	'--	not hispanic or latino	female	'--	'--	white	Alive	'--	1942	'--	'--	24603	'--	'--	'--	'--	M0	N1	Stage IIIC	T2	6th	'--	'--	'--	'--	'--	'--	'--	'--	'--	'--	'--	'--	not reported	'--	'--	'--	'--	'--	0	1008
bee9d6c8-948f-4b76-97ca-b985064249ef	TCGA-DD-A4NA	TCGA-LIHC	67	'--	'--	'--	'--	-24603	'--	not hispanic or latino	female	'--	'--	white	Alive	'--	1942	'--	'--	24603	'--	'--	'--	'--	M0	N1	Stage IIIC	T2	6th	'--	'--	'--	'--	'--	'--	'--	'--	'--	'--	'--	'--	not reported	'--	'--	'--	'--	'--	0	1008
bfd20d71-18a5-4f01-8d56-84378ad92359	TCGA-FV-A3I1	TCGA-LIHC	81	'--	'--	'--	'--	'--	247	not hispanic or latino	female	'--	'--	white	Dead	'--	1930	'--	'--	'--	'--	'--	'--	'--	MX	N0	Stage II	T2	7th	'--	'--	'--	'--	'--	'--	'--	'--	'--	'--	'--	'--	not reported	'--	'--	'--	'--	'--	0	0
bfd20d71-18a5-4f01-8d56-84378ad92359	TCGA-FV-A3I1	TCGA-LIHC	81	'--	'--	'--	'--	'--	247	not hispanic or latino	female	'--	'--	white	Dead	'--	1930	'--	'--	'--	'--	'--	'--	'--	MX	N0	Stage II	T2	7th	'--	'--	'--	'--	'--	'--	'--	'--	'--	'--	'--	'--	not reported	'--	'--	'--	'--	'--	0	0
c05720fe-19c1-4cff-819b-6806b26fc312	TCGA-DD-A4NQ	TCGA-LIHC	60	'--	'--	'--	'--	-22111	373	hispanic or latino	male	'--	'--	white	Dead	'--	1947	2008	'--	22111	'--	'--	'--	'--	M0	N0	Stage II	T2	6th	'--	'--	'--	'--	'--	'--	'--	'--	'--	'--	'--	'--	not reported	'--	'--	'--	'--	'--	0	'--
c05720fe-19c1-4cff-819b-6806b26fc312	TCGA-DD-A4NQ	TCGA-LIHC	60	'--	'--	'--	'--	-22111	373	hispanic or latino	male	'--	'--	white	Dead	'--	1947	2008	'--	22111	'--	'--	'--	'--	M0	N0	Stage II	T2	6th	'--	'--	'--	'--	'--	'--	'--	'--	'--	'--	'--	'--	not reported	'--	'--	'--	'--	'--	0	'--
c0bf9278-9cbb-4361-b4d8-ab172b67e276	TCGA-DD-A4ND	TCGA-LIHC	56	'--	'--	'--	'--	-20782	'--	not hispanic or latino	female	'--	'--	white	Alive	'--	1951	'--	'--	20782	'--	'--	'--	'--	M0	N0	Stage I	T1	6th	'--	'--	'--	'--	'--	'--	'--	'--	'--	'--	'--	'--	not reported	'--	'--	'--	'--	'--	0	2746
c0bf9278-9cbb-4361-b4d8-ab172b67e276	TCGA-DD-A4ND	TCGA-LIHC	56	'--	'--	'--	'--	-20782	'--	not hispanic or latino	female	'--	'--	white	Alive	'--	1951	'--	'--	20782	'--	'--	'--	'--	M0	N0	Stage I	T1	6th	'--	'--	'--	'--	'--	'--	'--	'--	'--	'--	'--	'--	not reported	'--	'--	'--	'--	'--	0	2746
c36f9ffe-515b-4895-b82a-aadc49fe3016	TCGA-DD-AAVY	TCGA-LIHC	56	'--	'--	'--	'--	-20709	'--	not hispanic or latino	male	'--	'--	asian	Alive	'--	1953	'--	'--	20709	'--	'--	'--	'--	M0	N0	Stage IIIA	T3	6th	'--	'--	'--	'--	'--	'--	'--	'--	'--	'--	'--	'--	not reported	'--	'--	'--	'--	'--	0	1970
c36f9ffe-515b-4895-b82a-aadc49fe3016	TCGA-DD-AAVY	TCGA-LIHC	56	'--	'--	'--	'--	-20709	'--	not hispanic or latino	male	'--	'--	asian	Alive	'--	1953	'--	'--	20709	'--	'--	'--	'--	M0	N0	Stage IIIA	T3	6th	'--	'--	'--	'--	'--	'--	'--	'--	'--	'--	'--	'--	not reported	'--	'--	'--	'--	'--	0	1970
c49b41bf-0025-4682-966b-cfe8fb2b2546	TCGA-UB-A7MD	TCGA-LIHC	67	'--	'--	'--	'--	-24717	52	not hispanic or latino	male	'--	'--	black or african american	Dead	'--	1946	2013	'--	24717	'--	'--	'--	'--	MX	N0	Stage I	T1	7th	'--	'--	'--	'--	'--	'--	'--	'--	'--	'--	'--	'--	not reported	'--	'--	'--	'--	'--	0	'--
c49b41bf-0025-4682-966b-cfe8fb2b2546	TCGA-UB-A7MD	TCGA-LIHC	67	'--	'--	'--	'--	-24717	52	not hispanic or latino	male	'--	'--	black or african american	Dead	'--	1946	2013	'--	24717	'--	'--	'--	'--	MX	N0	Stage I	T1	7th	'--	'--	'--	'--	'--	'--	'--	'--	'--	'--	'--	'--	not reported	'--	'--	'--	'--	'--	0	'--
c4c4820b-6f4c-4cdd-b233-4d22f5933fd9	TCGA-DD-A3A6	TCGA-LIHC	72	'--	'--	'--	'--	-26319	3258	not hispanic or latino	female	'--	'--	white	Dead	'--	1925	2005	'--	26319	'--	'--	'--	'--	M0	N0	Stage II	T2	4th	'--	'--	'--	'--	'--	'--	'--	'--	'--	'--	'--	'--	not reported	'--	'--	'--	'--	'--	0	'--
c4c4820b-6f4c-4cdd-b233-4d22f5933fd9	TCGA-DD-A3A6	TCGA-LIHC	72	'--	'--	'--	'--	-26319	3258	not hispanic or latino	female	'--	'--	white	Dead	'--	1925	2005	'--	26319	'--	'--	'--	'--	M0	N0	Stage II	T2	4th	'--	'--	'--	'--	'--	'--	'--	'--	'--	'--	'--	'--	not reported	'--	'--	'--	'--	'--	0	'--
c4e6527a-8f58-4f6b-93b1-04abb5680ed0	TCGA-CC-A9FV	TCGA-LIHC	57	'--	'--	'--	'--	-21044	'--	not hispanic or latino	male	'--	'--	asian	Alive	'--	1956	'--	'--	21044	'--	'--	'--	'--	M0	N0	Stage IIIA	T3	6th	'--	'--	'--	'--	'--	'--	'--	'--	'--	'--	'--	'--	not reported	'--	'--	'--	'--	'--	0	0
c4e6527a-8f58-4f6b-93b1-04abb5680ed0	TCGA-CC-A9FV	TCGA-LIHC	57	'--	'--	'--	'--	-21044	'--	not hispanic or latino	male	'--	'--	asian	Alive	'--	1956	'--	'--	21044	'--	'--	'--	'--	M0	N0	Stage IIIA	T3	6th	'--	'--	'--	'--	'--	'--	'--	'--	'--	'--	'--	'--	not reported	'--	'--	'--	'--	'--	0	0
c52abac9-07da-4b3d-bf8a-2161cacf9682	TCGA-ED-A4XI	TCGA-LIHC	58	'--	'--	'--	'--	-21497	'--	not hispanic or latino	male	'--	'--	asian	Alive	'--	1954	'--	'--	21497	'--	'--	'--	'--	M0	N0	Stage II	T2	7th	'--	'--	'--	'--	'--	'--	'--	'--	'--	'--	'--	'--	not reported	'--	'--	'--	'--	'--	0	819
c52abac9-07da-4b3d-bf8a-2161cacf9682	TCGA-ED-A4XI	TCGA-LIHC	58	'--	'--	'--	'--	-21497	'--	not hispanic or latino	male	'--	'--	asian	Alive	'--	1954	'--	'--	21497	'--	'--	'--	'--	M0	N0	Stage II	T2	7th	'--	'--	'--	'--	'--	'--	'--	'--	'--	'--	'--	'--	not reported	'--	'--	'--	'--	'--	0	819
c618da6d-3c66-4a6a-8832-3526a3b75410	TCGA-LG-A6GG	TCGA-LIHC	79	'--	'--	'--	'--	-28871	'--	not hispanic or latino	female	'--	'--	white	Alive	'--	1934	'--	'--	28871	'--	'--	'--	'--	M0	NX	Stage II	T2	7th	'--	'--	'--	'--	'--	'--	'--	'--	'--	'--	'--	'--	not reported	'--	'--	'--	'--	'--	0	387
c618da6d-3c66-4a6a-8832-3526a3b75410	TCGA-LG-A6GG	TCGA-LIHC	79	'--	'--	'--	'--	-28871	'--	not hispanic or latino	female	'--	'--	white	Alive	'--	1934	'--	'--	28871	'--	'--	'--	'--	M0	NX	Stage II	T2	7th	'--	'--	'--	'--	'--	'--	'--	'--	'--	'--	'--	'--	not reported	'--	'--	'--	'--	'--	0	387
c6a74db2-cf97-4c7b-be8c-557ee27e1d43	TCGA-RC-A6M3	TCGA-LIHC	24	'--	'--	'--	'--	-8899	'--	not reported	male	'--	'--	american indian or alaska native	Alive	'--	1985	'--	'--	8899	'--	'--	'--	'--	M0	N0	Stage II	T2	6th	'--	'--	'--	'--	'--	'--	'--	'--	'--	'--	'--	'--	not reported	'--	'--	'--	'--	'--	0	0
c6a74db2-cf97-4c7b-be8c-557ee27e1d43	TCGA-RC-A6M3	TCGA-LIHC	24	'--	'--	'--	'--	-8899	'--	not reported	male	'--	'--	american indian or alaska native	Alive	'--	1985	'--	'--	8899	'--	'--	'--	'--	M0	N0	Stage II	T2	6th	'--	'--	'--	'--	'--	'--	'--	'--	'--	'--	'--	'--	not reported	'--	'--	'--	'--	'--	0	0
c797d6ad-05d4-4322-bad2-29801a986b4e	TCGA-DD-AAE4	TCGA-LIHC	49	'--	'--	'--	'--	-18009	'--	not hispanic or latino	female	'--	'--	asian	Alive	'--	1964	'--	'--	18009	'--	'--	'--	'--	M0	N0	Stage I	T1	7th	'--	'--	'--	'--	'--	'--	'--	'--	'--	'--	'--	'--	not reported	'--	'--	'--	'--	'--	0	608
c797d6ad-05d4-4322-bad2-29801a986b4e	TCGA-DD-AAE4	TCGA-LIHC	49	'--	'--	'--	'--	-18009	'--	not hispanic or latino	female	'--	'--	asian	Alive	'--	1964	'--	'--	18009	'--	'--	'--	'--	M0	N0	Stage I	T1	7th	'--	'--	'--	'--	'--	'--	'--	'--	'--	'--	'--	'--	not reported	'--	'--	'--	'--	'--	0	608
c7f1b389-aec7-4993-8afb-b7a56064f8fc	TCGA-BW-A5NQ	TCGA-LIHC	63	'--	'--	'--	'--	-23353	'--	not hispanic or latino	male	'--	'--	white	Alive	'--	1947	'--	'--	23353	'--	'--	'--	'--	MX	NX	Stage I	T1	7th	'--	'--	'--	'--	'--	'--	'--	'--	'--	'--	'--	'--	not reported	'--	'--	'--	'--	'--	0	0
c7f1b389-aec7-4993-8afb-b7a56064f8fc	TCGA-BW-A5NQ	TCGA-LIHC	63	'--	'--	'--	'--	-23353	'--	not hispanic or latino	male	'--	'--	white	Alive	'--	1947	'--	'--	23353	'--	'--	'--	'--	MX	NX	Stage I	T1	7th	'--	'--	'--	'--	'--	'--	'--	'--	'--	'--	'--	'--	not reported	'--	'--	'--	'--	'--	0	0
c95ed407-bcc2-44aa-bc59-bf7549f2d665	TCGA-FV-A23B	TCGA-LIHC	70	'--	'--	'--	'--	-25788	1852	not hispanic or latino	female	'--	'--	white	Dead	'--	1935	'--	'--	25788	'--	'--	'--	'--	M0	N0	Stage II	T2	6th	'--	'--	'--	'--	'--	'--	'--	'--	'--	'--	'--	'--	not reported	'--	'--	'--	'--	'--	0	987
c95ed407-bcc2-44aa-bc59-bf7549f2d665	TCGA-FV-A23B	TCGA-LIHC	70	'--	'--	'--	'--	-25788	1852	not hispanic or latino	female	'--	'--	white	Dead	'--	1935	'--	'--	25788	'--	'--	'--	'--	M0	N0	Stage II	T2	6th	'--	'--	'--	'--	'--	'--	'--	'--	'--	'--	'--	'--	not reported	'--	'--	'--	'--	'--	0	987
ca8afb2c-be3d-41e8-8dbc-19fe7ab6154b	TCGA-CC-5260	TCGA-LIHC	61	'--	'--	'--	'--	-22345	87	not hispanic or latino	female	'--	'--	asian	Dead	'--	1949	'--	'--	22345	'--	'--	'--	'--	M0	N0	Stage IIIC	T4	7th	'--	'--	'--	'--	'--	'--	'--	'--	'--	'--	'--	'--	not reported	'--	'--	'--	'--	'--	0	0
ca8afb2c-be3d-41e8-8dbc-19fe7ab6154b	TCGA-CC-5260	TCGA-LIHC	61	'--	'--	'--	'--	-22345	87	not hispanic or latino	female	'--	'--	asian	Dead	'--	1949	'--	'--	22345	'--	'--	'--	'--	M0	N0	Stage IIIC	T4	7th	'--	'--	'--	'--	'--	'--	'--	'--	'--	'--	'--	'--	not reported	'--	'--	'--	'--	'--	0	0
cab5b264-abab-4bdb-816e-9d2c0ac30629	TCGA-DD-A1EH	TCGA-LIHC	23	'--	'--	'--	'--	-8499	'--	not hispanic or latino	male	'--	'--	white	Alive	'--	1985	'--	'--	8499	'--	'--	'--	'--	M0	N0	Stage III	T3	6th	'--	'--	'--	'--	'--	'--	'--	'--	'--	'--	'--	'--	not reported	'--	'--	'--	'--	'--	0	1495
cab5b264-abab-4bdb-816e-9d2c0ac30629	TCGA-DD-A1EH	TCGA-LIHC	23	'--	'--	'--	'--	-8499	'--	not hispanic or latino	male	'--	'--	white	Alive	'--	1985	'--	'--	8499	'--	'--	'--	'--	M0	N0	Stage III	T3	6th	'--	'--	'--	'--	'--	'--	'--	'--	'--	'--	'--	'--	not reported	'--	'--	'--	'--	'--	0	1495
cb8f3c76-da86-4a1d-977c-44ab399b342a	TCGA-G3-A3CJ	TCGA-LIHC	52	'--	'--	'--	'--	-19305	'--	not hispanic or latino	male	'--	'--	american indian or alaska native	Alive	'--	1959	'--	'--	19305	'--	'--	'--	'--	M0	N0	Stage II	T2	7th	'--	'--	'--	'--	'--	'--	'--	'--	'--	'--	'--	'--	not reported	'--	'--	'--	'--	'--	0	594
cb8f3c76-da86-4a1d-977c-44ab399b342a	TCGA-G3-A3CJ	TCGA-LIHC	52	'--	'--	'--	'--	-19305	'--	not hispanic or latino	male	'--	'--	american indian or alaska native	Alive	'--	1959	'--	'--	19305	'--	'--	'--	'--	M0	N0	Stage II	T2	7th	'--	'--	'--	'--	'--	'--	'--	'--	'--	'--	'--	'--	not reported	'--	'--	'--	'--	'--	0	594
cbb89556-d783-4e70-8db4-ef53e9a45922	TCGA-ZP-A9D2	TCGA-LIHC	51	'--	'--	'--	'--	-18717	765	not hispanic or latino	male	'--	'--	white	Dead	'--	1961	'--	'--	18717	'--	'--	'--	'--	MX	NX	'--	T2	7th	'--	'--	'--	'--	'--	'--	'--	'--	'--	'--	'--	'--	not reported	'--	'--	'--	'--	'--	0	743
cbb89556-d783-4e70-8db4-ef53e9a45922	TCGA-ZP-A9D2	TCGA-LIHC	51	'--	'--	'--	'--	-18717	765	not hispanic or latino	male	'--	'--	white	Dead	'--	1961	'--	'--	18717	'--	'--	'--	'--	MX	NX	'--	T2	7th	'--	'--	'--	'--	'--	'--	'--	'--	'--	'--	'--	'--	not reported	'--	'--	'--	'--	'--	0	743
cca827ca-0066-497d-83dc-477f3b08ea6d	TCGA-ED-A7XP	TCGA-LIHC	53	'--	'--	'--	'--	-19504	'--	not hispanic or latino	female	'--	'--	asian	Alive	'--	1960	'--	'--	19504	'--	'--	'--	'--	M0	N0	Stage II	T2	7th	'--	'--	'--	'--	'--	'--	'--	'--	'--	'--	'--	'--	not reported	'--	'--	'--	'--	'--	0	400
cca827ca-0066-497d-83dc-477f3b08ea6d	TCGA-ED-A7XP	TCGA-LIHC	53	'--	'--	'--	'--	-19504	'--	not hispanic or latino	female	'--	'--	asian	Alive	'--	1960	'--	'--	19504	'--	'--	'--	'--	M0	N0	Stage II	T2	7th	'--	'--	'--	'--	'--	'--	'--	'--	'--	'--	'--	'--	not reported	'--	'--	'--	'--	'--	0	400
cce2bb32-84cb-4991-9628-1ea408a9b11a	TCGA-DD-AACZ	TCGA-LIHC	63	'--	'--	'--	'--	-23230	171	not hispanic or latino	female	'--	'--	asian	Dead	'--	1947	2010	'--	23230	'--	'--	'--	'--	M0	N0	Stage I	T1	7th	'--	'--	'--	'--	'--	'--	'--	'--	'--	'--	'--	'--	not reported	'--	'--	'--	'--	'--	0	'--
cce2bb32-84cb-4991-9628-1ea408a9b11a	TCGA-DD-AACZ	TCGA-LIHC	63	'--	'--	'--	'--	-23230	171	not hispanic or latino	female	'--	'--	asian	Dead	'--	1947	2010	'--	23230	'--	'--	'--	'--	M0	N0	Stage I	T1	7th	'--	'--	'--	'--	'--	'--	'--	'--	'--	'--	'--	'--	not reported	'--	'--	'--	'--	'--	0	'--
cebdafee-8ffd-4ee2-8dd1-9225e06623c2	TCGA-ED-A5KG	TCGA-LIHC	60	'--	'--	'--	'--	-22258	'--	not hispanic or latino	female	'--	'--	asian	Alive	'--	1952	'--	'--	22258	'--	'--	'--	'--	M0	N0	Stage II	T2	7th	'--	'--	'--	'--	'--	'--	'--	'--	'--	'--	'--	'--	not reported	'--	'--	'--	'--	'--	0	854
cebdafee-8ffd-4ee2-8dd1-9225e06623c2	TCGA-ED-A5KG	TCGA-LIHC	60	'--	'--	'--	'--	-22258	'--	not hispanic or latino	female	'--	'--	asian	Alive	'--	1952	'--	'--	22258	'--	'--	'--	'--	M0	N0	Stage II	T2	7th	'--	'--	'--	'--	'--	'--	'--	'--	'--	'--	'--	'--	not reported	'--	'--	'--	'--	'--	0	854
cf028bce-d20d-42b8-8507-1ec94a391e85	TCGA-BC-A110	TCGA-LIHC	51	'--	'--	'--	'--	-18951	2116	not hispanic or latino	female	'--	'--	black or african american	Dead	'--	1952	2008	'--	18951	'--	'--	'--	'--	MX	NX	'--	T1	6th	'--	'--	'--	'--	'--	'--	'--	'--	'--	'--	'--	'--	not reported	'--	'--	'--	'--	'--	0	'--
cf028bce-d20d-42b8-8507-1ec94a391e85	TCGA-BC-A110	TCGA-LIHC	51	'--	'--	'--	'--	-18951	2116	not hispanic or latino	female	'--	'--	black or african american	Dead	'--	1952	2008	'--	18951	'--	'--	'--	'--	MX	NX	'--	T1	6th	'--	'--	'--	'--	'--	'--	'--	'--	'--	'--	'--	'--	not reported	'--	'--	'--	'--	'--	0	'--
cf358fb8-866c-4780-a550-d6c1c30b8c63	TCGA-DD-AADU	TCGA-LIHC	60	'--	'--	'--	'--	-21940	'--	not hispanic or latino	male	'--	'--	asian	Alive	'--	1953	'--	'--	21940	'--	'--	'--	'--	M0	N0	Stage II	T2	7th	'--	'--	'--	'--	'--	'--	'--	'--	'--	'--	'--	'--	not reported	'--	'--	'--	'--	'--	0	554
cf358fb8-866c-4780-a550-d6c1c30b8c63	TCGA-DD-AADU	TCGA-LIHC	60	'--	'--	'--	'--	-21940	'--	not hispanic or latino	male	'--	'--	asian	Alive	'--	1953	'--	'--	21940	'--	'--	'--	'--	M0	N0	Stage II	T2	7th	'--	'--	'--	'--	'--	'--	'--	'--	'--	'--	'--	'--	not reported	'--	'--	'--	'--	'--	0	554
cf7f0473-eaf3-4259-a68e-475a782fc84c	TCGA-2Y-A9H2	TCGA-LIHC	64	'--	'--	'--	'--	-23653	'--	not hispanic or latino	female	'--	'--	white	Alive	'--	1946	'--	'--	23653	'--	'--	'--	'--	MX	N0	Stage I	T1	7th	'--	'--	'--	'--	'--	'--	'--	'--	'--	'--	'--	'--	not reported	'--	'--	'--	'--	'--	0	1731
cf7f0473-eaf3-4259-a68e-475a782fc84c	TCGA-2Y-A9H2	TCGA-LIHC	64	'--	'--	'--	'--	-23653	'--	not hispanic or latino	female	'--	'--	white	Alive	'--	1946	'--	'--	23653	'--	'--	'--	'--	MX	N0	Stage I	T1	7th	'--	'--	'--	'--	'--	'--	'--	'--	'--	'--	'--	'--	not reported	'--	'--	'--	'--	'--	0	1731
d18cd259-267e-47b5-9353-ad3454e048a0	TCGA-CC-A8HS	TCGA-LIHC	18	'--	'--	'--	'--	-6617	300	not hispanic or latino	male	'--	'--	asian	Dead	'--	1995	'--	'--	6617	'--	'--	'--	'--	M0	N1	Stage IIIC	T3	6th	'--	'--	'--	'--	'--	'--	'--	'--	'--	'--	'--	'--	not reported	'--	'--	'--	'--	'--	0	0
d18cd259-267e-47b5-9353-ad3454e048a0	TCGA-CC-A8HS	TCGA-LIHC	18	'--	'--	'--	'--	-6617	300	not hispanic or latino	male	'--	'--	asian	Dead	'--	1995	'--	'--	6617	'--	'--	'--	'--	M0	N1	Stage IIIC	T3	6th	'--	'--	'--	'--	'--	'--	'--	'--	'--	'--	'--	'--	not reported	'--	'--	'--	'--	'--	0	0
d1aa9c1a-d732-48c0-b669-8a14e0397344	TCGA-2Y-A9GV	TCGA-LIHC	54	'--	'--	'--	'--	-20011	2532	not hispanic or latino	female	'--	'--	white	Dead	'--	1953	2013	'--	20011	'--	'--	'--	'--	MX	NX	Stage I	T1	6th	'--	'--	'--	'--	'--	'--	'--	'--	'--	'--	'--	'--	not reported	'--	'--	'--	'--	'--	0	'--
d1aa9c1a-d732-48c0-b669-8a14e0397344	TCGA-2Y-A9GV	TCGA-LIHC	54	'--	'--	'--	'--	-20011	2532	not hispanic or latino	female	'--	'--	white	Dead	'--	1953	2013	'--	20011	'--	'--	'--	'--	MX	NX	Stage I	T1	6th	'--	'--	'--	'--	'--	'--	'--	'--	'--	'--	'--	'--	not reported	'--	'--	'--	'--	'--	0	'--
d397e70f-c174-4656-9b7e-5e4c00754410	TCGA-G3-A5SM	TCGA-LIHC	58	'--	'--	'--	'--	-21236	'--	not hispanic or latino	male	'--	'--	white	Alive	'--	1954	'--	'--	21236	'--	'--	'--	'--	M0	NX	Stage II	T2	7th	'--	'--	'--	'--	'--	'--	'--	'--	'--	'--	'--	'--	not reported	'--	'--	'--	'--	'--	0	520
d397e70f-c174-4656-9b7e-5e4c00754410	TCGA-G3-A5SM	TCGA-LIHC	58	'--	'--	'--	'--	-21236	'--	not hispanic or latino	male	'--	'--	white	Alive	'--	1954	'--	'--	21236	'--	'--	'--	'--	M0	NX	Stage II	T2	7th	'--	'--	'--	'--	'--	'--	'--	'--	'--	'--	'--	'--	not reported	'--	'--	'--	'--	'--	0	520
d3a03f7a-3482-4548-957e-05c692b20101	TCGA-FV-A2QR	TCGA-LIHC	75	'--	'--	'--	'--	'--	581	not hispanic or latino	male	'--	'--	white	Dead	'--	1931	2007	'--	'--	'--	'--	'--	'--	M0	N0	Stage I	T1	6th	'--	'--	'--	'--	'--	'--	'--	'--	'--	'--	'--	'--	not reported	'--	'--	'--	'--	'--	0	'--
d3a03f7a-3482-4548-957e-05c692b20101	TCGA-FV-A2QR	TCGA-LIHC	75	'--	'--	'--	'--	'--	581	not hispanic or latino	male	'--	'--	white	Dead	'--	1931	2007	'--	'--	'--	'--	'--	'--	M0	N0	Stage I	T1	6th	'--	'--	'--	'--	'--	'--	'--	'--	'--	'--	'--	'--	not reported	'--	'--	'--	'--	'--	0	'--
d3d3dba9-139e-4f57-ac70-b741553d1687	TCGA-5R-AA1D	TCGA-LIHC	17	'--	'--	'--	'--	-6545	'--	not hispanic or latino	female	'--	'--	white	Alive	'--	1996	'--	'--	6545	'--	'--	'--	'--	M0	N0	Stage IIIA	T3a	7th	'--	'--	'--	'--	'--	'--	'--	'--	'--	'--	'--	'--	not reported	'--	'--	'--	'--	'--	0	449
d3d3dba9-139e-4f57-ac70-b741553d1687	TCGA-5R-AA1D	TCGA-LIHC	17	'--	'--	'--	'--	-6545	'--	not hispanic or latino	female	'--	'--	white	Alive	'--	1996	'--	'--	6545	'--	'--	'--	'--	M0	N0	Stage IIIA	T3a	7th	'--	'--	'--	'--	'--	'--	'--	'--	'--	'--	'--	'--	not reported	'--	'--	'--	'--	'--	0	449
d504ee30-6955-4a7b-9311-55ad3decadd5	TCGA-RC-A6M5	TCGA-LIHC	20	'--	'--	'--	'--	-7634	'--	not reported	female	'--	'--	white	Alive	'--	1992	'--	'--	7634	'--	'--	'--	'--	M0	N1	Stage IVA	T1	7th	'--	'--	'--	'--	'--	'--	'--	'--	'--	'--	'--	'--	not reported	'--	'--	'--	'--	'--	0	15
d504ee30-6955-4a7b-9311-55ad3decadd5	TCGA-RC-A6M5	TCGA-LIHC	20	'--	'--	'--	'--	-7634	'--	not reported	female	'--	'--	white	Alive	'--	1992	'--	'--	7634	'--	'--	'--	'--	M0	N1	Stage IVA	T1	7th	'--	'--	'--	'--	'--	'--	'--	'--	'--	'--	'--	'--	not reported	'--	'--	'--	'--	'--	0	15
d5471a2b-f14c-44de-9142-5a5fb07b6fc2	TCGA-WQ-AB4B	TCGA-LIHC	62	'--	'--	'--	'--	-22769	'--	not hispanic or latino	male	'--	'--	white	Alive	'--	1951	'--	'--	22769	'--	'--	'--	'--	M0	NX	Stage II	T2	7th	'--	'--	'--	'--	'--	'--	'--	'--	'--	'--	'--	'--	not reported	'--	'--	'--	'--	'--	0	395
d5471a2b-f14c-44de-9142-5a5fb07b6fc2	TCGA-WQ-AB4B	TCGA-LIHC	62	'--	'--	'--	'--	-22769	'--	not hispanic or latino	male	'--	'--	white	Alive	'--	1951	'--	'--	22769	'--	'--	'--	'--	M0	NX	Stage II	T2	7th	'--	'--	'--	'--	'--	'--	'--	'--	'--	'--	'--	'--	not reported	'--	'--	'--	'--	'--	0	395
d6486001-240a-455a-980c-e06c25c61fa5	TCGA-DD-AACA	TCGA-LIHC	65	'--	'--	'--	'--	-23973	'--	not hispanic or latino	male	'--	'--	asian	Alive	'--	1943	'--	'--	23973	'--	'--	'--	'--	M0	N0	Stage I	T1	6th	'--	'--	'--	'--	'--	'--	'--	'--	'--	'--	'--	'--	not reported	'--	'--	'--	'--	'--	0	2301
d6486001-240a-455a-980c-e06c25c61fa5	TCGA-DD-AACA	TCGA-LIHC	65	'--	'--	'--	'--	-23973	'--	not hispanic or latino	male	'--	'--	asian	Alive	'--	1943	'--	'--	23973	'--	'--	'--	'--	M0	N0	Stage I	T1	6th	'--	'--	'--	'--	'--	'--	'--	'--	'--	'--	'--	'--	not reported	'--	'--	'--	'--	'--	0	2301
d680df09-368e-42b5-b540-45c41ed31042	TCGA-FV-A2QQ	TCGA-LIHC	80	'--	'--	'--	'--	-29354	'--	not hispanic or latino	male	'--	'--	white	Alive	'--	1931	'--	'--	29354	'--	'--	'--	'--	MX	N0	Stage I	T1	7th	'--	'--	'--	'--	'--	'--	'--	'--	'--	'--	'--	'--	not reported	'--	'--	'--	'--	'--	0	729
d680df09-368e-42b5-b540-45c41ed31042	TCGA-FV-A2QQ	TCGA-LIHC	80	'--	'--	'--	'--	-29354	'--	not hispanic or latino	male	'--	'--	white	Alive	'--	1931	'--	'--	29354	'--	'--	'--	'--	MX	N0	Stage I	T1	7th	'--	'--	'--	'--	'--	'--	'--	'--	'--	'--	'--	'--	not reported	'--	'--	'--	'--	'--	0	729
d6c2c6ce-3483-4fe5-aef6-e40419f728cf	TCGA-2Y-A9GX	TCGA-LIHC	68	'--	'--	'--	'--	-24963	'--	not hispanic or latino	male	'--	'--	white	Alive	'--	1939	'--	'--	24963	'--	'--	'--	'--	MX	NX	Stage I	T1	6th	'--	'--	'--	'--	'--	'--	'--	'--	'--	'--	'--	'--	not reported	'--	'--	'--	'--	'--	0	2442
d6c2c6ce-3483-4fe5-aef6-e40419f728cf	TCGA-2Y-A9GX	TCGA-LIHC	68	'--	'--	'--	'--	-24963	'--	not hispanic or latino	male	'--	'--	white	Alive	'--	1939	'--	'--	24963	'--	'--	'--	'--	MX	NX	Stage I	T1	6th	'--	'--	'--	'--	'--	'--	'--	'--	'--	'--	'--	'--	not reported	'--	'--	'--	'--	'--	0	2442
d74ddbe2-5860-40b1-9bd8-99cc50f3392d	TCGA-G3-AAUZ	TCGA-LIHC	48	'--	'--	'--	'--	-17760	'--	hispanic or latino	male	'--	'--	not reported	Alive	'--	1965	'--	'--	17760	'--	'--	'--	'--	M0	N0	Stage I	T1	7th	'--	'--	'--	'--	'--	'--	'--	'--	'--	'--	'--	'--	not reported	'--	'--	'--	'--	'--	0	480
d74ddbe2-5860-40b1-9bd8-99cc50f3392d	TCGA-G3-AAUZ	TCGA-LIHC	48	'--	'--	'--	'--	-17760	'--	hispanic or latino	male	'--	'--	not reported	Alive	'--	1965	'--	'--	17760	'--	'--	'--	'--	M0	N0	Stage I	T1	7th	'--	'--	'--	'--	'--	'--	'--	'--	'--	'--	'--	'--	not reported	'--	'--	'--	'--	'--	0	480
d7cd045a-0be2-4b6d-aefd-5d75e57bc6f6	TCGA-DD-AACK	TCGA-LIHC	70	'--	'--	'--	'--	-25796	'--	not hispanic or latino	male	'--	'--	asian	Alive	'--	1938	'--	'--	25796	'--	'--	'--	'--	M0	N0	Stage I	T1	6th	'--	'--	'--	'--	'--	'--	'--	'--	'--	'--	'--	'--	not reported	'--	'--	'--	'--	'--	0	9
d7cd045a-0be2-4b6d-aefd-5d75e57bc6f6	TCGA-DD-AACK	TCGA-LIHC	70	'--	'--	'--	'--	-25796	'--	not hispanic or latino	male	'--	'--	asian	Alive	'--	1938	'--	'--	25796	'--	'--	'--	'--	M0	N0	Stage I	T1	6th	'--	'--	'--	'--	'--	'--	'--	'--	'--	'--	'--	'--	not reported	'--	'--	'--	'--	'--	0	9
d8549d23-37d4-42bd-b472-f49bbebd09b0	TCGA-DD-A3A5	TCGA-LIHC	66	'--	'--	'--	'--	-24288	3125	not hispanic or latino	female	'--	'--	white	Dead	'--	1930	2004	'--	24288	'--	'--	'--	'--	M0	N0	Stage III	T3	4th	'--	'--	'--	'--	'--	'--	'--	'--	'--	'--	'--	'--	not reported	'--	'--	'--	'--	'--	0	'--
d8549d23-37d4-42bd-b472-f49bbebd09b0	TCGA-DD-A3A5	TCGA-LIHC	66	'--	'--	'--	'--	-24288	3125	not hispanic or latino	female	'--	'--	white	Dead	'--	1930	2004	'--	24288	'--	'--	'--	'--	M0	N0	Stage III	T3	4th	'--	'--	'--	'--	'--	'--	'--	'--	'--	'--	'--	'--	not reported	'--	'--	'--	'--	'--	0	'--
d884561b-5828-4c47-acd7-3f02e181b596	TCGA-DD-AACY	TCGA-LIHC	61	'--	'--	'--	'--	-22332	'--	not hispanic or latino	male	'--	'--	asian	Alive	'--	1949	'--	'--	22332	'--	'--	'--	'--	M0	N0	Stage I	T1	7th	'--	'--	'--	'--	'--	'--	'--	'--	'--	'--	'--	'--	not reported	'--	'--	'--	'--	'--	0	1450
d884561b-5828-4c47-acd7-3f02e181b596	TCGA-DD-AACY	TCGA-LIHC	61	'--	'--	'--	'--	-22332	'--	not hispanic or latino	male	'--	'--	asian	Alive	'--	1949	'--	'--	22332	'--	'--	'--	'--	M0	N0	Stage I	T1	7th	'--	'--	'--	'--	'--	'--	'--	'--	'--	'--	'--	'--	not reported	'--	'--	'--	'--	'--	0	1450
dd056692-4e2a-4e45-a4d0-357af9754f0e	TCGA-DD-A39V	TCGA-LIHC	77	'--	'--	'--	'--	-28254	643	not hispanic or latino	male	'--	'--	white	Dead	'--	1923	2001	'--	28254	'--	'--	'--	'--	M0	NX	Stage II	T2	5th	'--	'--	'--	'--	'--	'--	'--	'--	'--	'--	'--	'--	not reported	'--	'--	'--	'--	'--	0	'--
dd056692-4e2a-4e45-a4d0-357af9754f0e	TCGA-DD-A39V	TCGA-LIHC	77	'--	'--	'--	'--	-28254	643	not hispanic or latino	male	'--	'--	white	Dead	'--	1923	2001	'--	28254	'--	'--	'--	'--	M0	NX	Stage II	T2	5th	'--	'--	'--	'--	'--	'--	'--	'--	'--	'--	'--	'--	not reported	'--	'--	'--	'--	'--	0	'--
de302b98-250d-42fe-9945-11e1b2bbd3c6	TCGA-BD-A3EP	TCGA-LIHC	75	'--	'--	'--	'--	-27756	'--	not hispanic or latino	female	'--	'--	black or african american	Alive	'--	1935	'--	'--	27756	'--	'--	'--	'--	M0	N0	Stage I	T1	7th	'--	'--	'--	'--	'--	'--	'--	'--	'--	'--	'--	'--	not reported	'--	'--	'--	'--	'--	0	409
de302b98-250d-42fe-9945-11e1b2bbd3c6	TCGA-BD-A3EP	TCGA-LIHC	75	'--	'--	'--	'--	-27756	'--	not hispanic or latino	female	'--	'--	black or african american	Alive	'--	1935	'--	'--	27756	'--	'--	'--	'--	M0	N0	Stage I	T1	7th	'--	'--	'--	'--	'--	'--	'--	'--	'--	'--	'--	'--	not reported	'--	'--	'--	'--	'--	0	409
dfa15fbe-bb14-40ce-afc6-70694112e3e2	TCGA-BC-A10Q	TCGA-LIHC	72	'--	'--	'--	'--	-26400	1135	not hispanic or latino	female	'--	'--	white	Dead	'--	1926	2001	'--	26400	'--	'--	'--	'--	MX	NX	'--	T2	5th	'--	'--	'--	'--	'--	'--	'--	'--	'--	'--	'--	'--	not reported	'--	'--	'--	'--	'--	0	'--
dfa15fbe-bb14-40ce-afc6-70694112e3e2	TCGA-BC-A10Q	TCGA-LIHC	72	'--	'--	'--	'--	-26400	1135	not hispanic or latino	female	'--	'--	white	Dead	'--	1926	2001	'--	26400	'--	'--	'--	'--	MX	NX	'--	T2	5th	'--	'--	'--	'--	'--	'--	'--	'--	'--	'--	'--	'--	not reported	'--	'--	'--	'--	'--	0	'--
e0067280-2722-46f2-a5a8-352c77b47e38	TCGA-DD-A4NL	TCGA-LIHC	46	'--	'--	'--	'--	-16874	'--	not hispanic or latino	male	'--	'--	white	Alive	'--	1961	'--	'--	16874	'--	'--	'--	'--	M0	N0	Stage I	T1	6th	'--	'--	'--	'--	'--	'--	'--	'--	'--	'--	'--	'--	not reported	'--	'--	'--	'--	'--	0	1711
e0067280-2722-46f2-a5a8-352c77b47e38	TCGA-DD-A4NL	TCGA-LIHC	46	'--	'--	'--	'--	-16874	'--	not hispanic or latino	male	'--	'--	white	Alive	'--	1961	'--	'--	16874	'--	'--	'--	'--	M0	N0	Stage I	T1	6th	'--	'--	'--	'--	'--	'--	'--	'--	'--	'--	'--	'--	not reported	'--	'--	'--	'--	'--	0	1711
e0674b82-2fba-421e-be62-58efd0348d44	TCGA-CC-A7IF	TCGA-LIHC	59	'--	'--	'--	'--	-21845	649	not hispanic or latino	male	'--	'--	asian	Dead	'--	1954	'--	'--	21845	'--	'--	'--	'--	M0	N0	Stage IIIA	T3	6th	'--	'--	'--	'--	'--	'--	'--	'--	'--	'--	'--	'--	not reported	'--	'--	'--	'--	'--	0	0
e0674b82-2fba-421e-be62-58efd0348d44	TCGA-CC-A7IF	TCGA-LIHC	59	'--	'--	'--	'--	-21845	649	not hispanic or latino	male	'--	'--	asian	Dead	'--	1954	'--	'--	21845	'--	'--	'--	'--	M0	N0	Stage IIIA	T3	6th	'--	'--	'--	'--	'--	'--	'--	'--	'--	'--	'--	'--	not reported	'--	'--	'--	'--	'--	0	0
e0863874-f7b8-49b6-a88b-5ae5f1ec2b15	TCGA-DD-A73E	TCGA-LIHC	66	'--	'--	'--	'--	-24377	'--	not hispanic or latino	male	'--	'--	white	Alive	'--	1946	'--	'--	24377	'--	'--	'--	'--	M0	N0	Stage I	T1	7th	'--	'--	'--	'--	'--	'--	'--	'--	'--	'--	'--	'--	not reported	'--	'--	'--	'--	'--	0	44
e0863874-f7b8-49b6-a88b-5ae5f1ec2b15	TCGA-DD-A73E	TCGA-LIHC	66	'--	'--	'--	'--	-24377	'--	not hispanic or latino	male	'--	'--	white	Alive	'--	1946	'--	'--	24377	'--	'--	'--	'--	M0	N0	Stage I	T1	7th	'--	'--	'--	'--	'--	'--	'--	'--	'--	'--	'--	'--	not reported	'--	'--	'--	'--	'--	0	44
e2f6d3aa-b817-4193-a550-8e53265aa336	TCGA-CC-A123	TCGA-LIHC	24	'--	'--	'--	'--	-9107	'--	not hispanic or latino	female	'--	'--	asian	Alive	'--	1986	'--	'--	9107	'--	'--	'--	'--	M0	N0	Stage IIIA	T3	6th	'--	'--	'--	'--	'--	'--	'--	'--	'--	'--	'--	'--	not reported	'--	'--	'--	'--	'--	0	219
e2f6d3aa-b817-4193-a550-8e53265aa336	TCGA-CC-A123	TCGA-LIHC	24	'--	'--	'--	'--	-9107	'--	not hispanic or latino	female	'--	'--	asian	Alive	'--	1986	'--	'--	9107	'--	'--	'--	'--	M0	N0	Stage IIIA	T3	6th	'--	'--	'--	'--	'--	'--	'--	'--	'--	'--	'--	'--	not reported	'--	'--	'--	'--	'--	0	219
e42e4244-dce8-453a-b5e0-7593a9b5af61	TCGA-DD-AADY	TCGA-LIHC	55	'--	'--	'--	'--	-20233	'--	not hispanic or latino	female	'--	'--	asian	Alive	'--	1958	'--	'--	20233	'--	'--	'--	'--	M0	N0	Stage I	T1	7th	'--	'--	'--	'--	'--	'--	'--	'--	'--	'--	'--	'--	not reported	'--	'--	'--	'--	'--	0	555
e42e4244-dce8-453a-b5e0-7593a9b5af61	TCGA-DD-AADY	TCGA-LIHC	55	'--	'--	'--	'--	-20233	'--	not hispanic or latino	female	'--	'--	asian	Alive	'--	1958	'--	'--	20233	'--	'--	'--	'--	M0	N0	Stage I	T1	7th	'--	'--	'--	'--	'--	'--	'--	'--	'--	'--	'--	'--	not reported	'--	'--	'--	'--	'--	0	555
e4e0bc11-ad61-4419-857c-44fb5c7877a3	TCGA-CC-A7IH	TCGA-LIHC	58	'--	'--	'--	'--	-21381	'--	not hispanic or latino	male	'--	'--	asian	Alive	'--	1955	'--	'--	21381	'--	'--	'--	'--	M0	N0	Stage IIIA	T3	6th	'--	'--	'--	'--	'--	'--	'--	'--	'--	'--	'--	'--	not reported	'--	'--	'--	'--	'--	0	365
e4e0bc11-ad61-4419-857c-44fb5c7877a3	TCGA-CC-A7IH	TCGA-LIHC	58	'--	'--	'--	'--	-21381	'--	not hispanic or latino	male	'--	'--	asian	Alive	'--	1955	'--	'--	21381	'--	'--	'--	'--	M0	N0	Stage IIIA	T3	6th	'--	'--	'--	'--	'--	'--	'--	'--	'--	'--	'--	'--	not reported	'--	'--	'--	'--	'--	0	365
e50edba1-8ec4-47e7-a01e-9f1b2cd75fd7	TCGA-DD-AADA	TCGA-LIHC	66	'--	'--	'--	'--	-24288	'--	not hispanic or latino	female	'--	'--	asian	Alive	'--	1945	'--	'--	24288	'--	'--	'--	'--	M0	N0	Stage I	T1	7th	'--	'--	'--	'--	'--	'--	'--	'--	'--	'--	'--	'--	not reported	'--	'--	'--	'--	'--	0	1233
e50edba1-8ec4-47e7-a01e-9f1b2cd75fd7	TCGA-DD-AADA	TCGA-LIHC	66	'--	'--	'--	'--	-24288	'--	not hispanic or latino	female	'--	'--	asian	Alive	'--	1945	'--	'--	24288	'--	'--	'--	'--	M0	N0	Stage I	T1	7th	'--	'--	'--	'--	'--	'--	'--	'--	'--	'--	'--	'--	not reported	'--	'--	'--	'--	'--	0	1233
e610a644-0504-445a-bba1-4bae360de4c1	TCGA-CC-A7IJ	TCGA-LIHC	56	'--	'--	'--	'--	-20751	'--	not hispanic or latino	male	'--	'--	asian	Alive	'--	1957	'--	'--	20751	'--	'--	'--	'--	M0	N0	Stage II	T2	6th	'--	'--	'--	'--	'--	'--	'--	'--	'--	'--	'--	'--	not reported	'--	'--	'--	'--	'--	0	382
e610a644-0504-445a-bba1-4bae360de4c1	TCGA-CC-A7IJ	TCGA-LIHC	56	'--	'--	'--	'--	-20751	'--	not hispanic or latino	male	'--	'--	asian	Alive	'--	1957	'--	'--	20751	'--	'--	'--	'--	M0	N0	Stage II	T2	6th	'--	'--	'--	'--	'--	'--	'--	'--	'--	'--	'--	'--	not reported	'--	'--	'--	'--	'--	0	382
e6fa354e-ada7-41e0-8c8b-38520a5e6601	TCGA-DD-AACI	TCGA-LIHC	69	'--	'--	'--	'--	-25236	'--	not hispanic or latino	male	'--	'--	asian	Alive	'--	1939	'--	'--	25236	'--	'--	'--	'--	M0	N0	Stage II	T2	6th	'--	'--	'--	'--	'--	'--	'--	'--	'--	'--	'--	'--	not reported	'--	'--	'--	'--	'--	0	1618
e6fa354e-ada7-41e0-8c8b-38520a5e6601	TCGA-DD-AACI	TCGA-LIHC	69	'--	'--	'--	'--	-25236	'--	not hispanic or latino	male	'--	'--	asian	Alive	'--	1939	'--	'--	25236	'--	'--	'--	'--	M0	N0	Stage II	T2	6th	'--	'--	'--	'--	'--	'--	'--	'--	'--	'--	'--	'--	not reported	'--	'--	'--	'--	'--	0	1618
ea214f79-0f6b-403f-8693-c844bf4b77cb	TCGA-UB-AA0V	TCGA-LIHC	69	'--	'--	'--	'--	-25340	'--	not hispanic or latino	female	'--	'--	white	Alive	'--	1944	'--	'--	25340	'--	'--	'--	'--	MX	NX	Stage I	'--	7th	'--	'--	'--	'--	'--	'--	'--	'--	'--	'--	'--	'--	not reported	'--	'--	'--	'--	'--	0	314
ea214f79-0f6b-403f-8693-c844bf4b77cb	TCGA-UB-AA0V	TCGA-LIHC	69	'--	'--	'--	'--	-25340	'--	not hispanic or latino	female	'--	'--	white	Alive	'--	1944	'--	'--	25340	'--	'--	'--	'--	MX	NX	Stage I	'--	7th	'--	'--	'--	'--	'--	'--	'--	'--	'--	'--	'--	'--	not reported	'--	'--	'--	'--	'--	0	314
eba5208b-404a-45df-9133-31ff122e7fc0	TCGA-CC-A7IK	TCGA-LIHC	59	'--	'--	'--	'--	-21552	262	not hispanic or latino	male	'--	'--	asian	Dead	'--	1954	'--	'--	21552	'--	'--	'--	'--	M0	N0	Stage IIIA	T3	6th	'--	'--	'--	'--	'--	'--	'--	'--	'--	'--	'--	'--	not reported	'--	'--	'--	'--	'--	0	0
eba5208b-404a-45df-9133-31ff122e7fc0	TCGA-CC-A7IK	TCGA-LIHC	59	'--	'--	'--	'--	-21552	262	not hispanic or latino	male	'--	'--	asian	Dead	'--	1954	'--	'--	21552	'--	'--	'--	'--	M0	N0	Stage IIIA	T3	6th	'--	'--	'--	'--	'--	'--	'--	'--	'--	'--	'--	'--	not reported	'--	'--	'--	'--	'--	0	0
ec4b4d34-2576-4412-b036-7460e64f4398	TCGA-XR-A8TE	TCGA-LIHC	16	'--	'--	'--	'--	-5862	'--	hispanic or latino	male	'--	'--	white	Alive	'--	1996	'--	'--	5862	'--	'--	'--	'--	MX	N0	Stage IIIA	T3	7th	'--	'--	'--	'--	'--	'--	'--	'--	'--	'--	'--	'--	not reported	'--	'--	'--	'--	'--	0	925
ec4b4d34-2576-4412-b036-7460e64f4398	TCGA-XR-A8TE	TCGA-LIHC	16	'--	'--	'--	'--	-5862	'--	hispanic or latino	male	'--	'--	white	Alive	'--	1996	'--	'--	5862	'--	'--	'--	'--	MX	N0	Stage IIIA	T3	7th	'--	'--	'--	'--	'--	'--	'--	'--	'--	'--	'--	'--	not reported	'--	'--	'--	'--	'--	0	925
ed8c0d53-5db0-4b77-95ec-15971926e313	TCGA-DD-AACC	TCGA-LIHC	61	'--	'--	'--	'--	-22499	1685	not hispanic or latino	male	'--	'--	asian	Dead	'--	1947	2012	'--	22499	'--	'--	'--	'--	M0	N0	Stage I	T1	6th	'--	'--	'--	'--	'--	'--	'--	'--	'--	'--	'--	'--	not reported	'--	'--	'--	'--	'--	0	'--
ed8c0d53-5db0-4b77-95ec-15971926e313	TCGA-DD-AACC	TCGA-LIHC	61	'--	'--	'--	'--	-22499	1685	not hispanic or latino	male	'--	'--	asian	Dead	'--	1947	2012	'--	22499	'--	'--	'--	'--	M0	N0	Stage I	T1	6th	'--	'--	'--	'--	'--	'--	'--	'--	'--	'--	'--	'--	not reported	'--	'--	'--	'--	'--	0	'--
ee63c44b-91f4-4004-8dea-192eab527036	TCGA-BW-A5NO	TCGA-LIHC	50	'--	'--	'--	'--	-18510	'--	not hispanic or latino	male	'--	'--	black or african american	Alive	'--	1960	'--	'--	18510	'--	'--	'--	'--	MX	NX	Stage IIIA	T3a	7th	'--	'--	'--	'--	'--	'--	'--	'--	'--	'--	'--	'--	not reported	'--	'--	'--	'--	'--	0	20
ee63c44b-91f4-4004-8dea-192eab527036	TCGA-BW-A5NO	TCGA-LIHC	50	'--	'--	'--	'--	-18510	'--	not hispanic or latino	male	'--	'--	black or african american	Alive	'--	1960	'--	'--	18510	'--	'--	'--	'--	MX	NX	Stage IIIA	T3a	7th	'--	'--	'--	'--	'--	'--	'--	'--	'--	'--	'--	'--	not reported	'--	'--	'--	'--	'--	0	20
ee6d81bf-0470-4652-aff0-d85f6ab67626	TCGA-G3-AAV1	TCGA-LIHC	51	'--	'--	'--	'--	-18973	359	not hispanic or latino	male	'--	'--	asian	Dead	'--	1962	2013	'--	18973	'--	'--	'--	'--	M0	N0	Stage IIIC	T4	7th	'--	'--	'--	'--	'--	'--	'--	'--	'--	'--	'--	'--	not reported	'--	'--	'--	'--	'--	0	'--
ee6d81bf-0470-4652-aff0-d85f6ab67626	TCGA-G3-AAV1	TCGA-LIHC	51	'--	'--	'--	'--	-18973	359	not hispanic or latino	male	'--	'--	asian	Dead	'--	1962	2013	'--	18973	'--	'--	'--	'--	M0	N0	Stage IIIC	T4	7th	'--	'--	'--	'--	'--	'--	'--	'--	'--	'--	'--	'--	not reported	'--	'--	'--	'--	'--	0	'--
efc3e5e4-0d8e-4bef-a259-29f8ed21684f	TCGA-2Y-A9H9	TCGA-LIHC	70	'--	'--	'--	'--	-25670	'--	not hispanic or latino	male	'--	'--	white	Alive	'--	1941	'--	'--	25670	'--	'--	'--	'--	MX	N0	Stage I	T1	7th	'--	'--	'--	'--	'--	'--	'--	'--	'--	'--	'--	'--	not reported	'--	'--	'--	'--	'--	0	697
efc3e5e4-0d8e-4bef-a259-29f8ed21684f	TCGA-2Y-A9H9	TCGA-LIHC	70	'--	'--	'--	'--	-25670	'--	not hispanic or latino	male	'--	'--	white	Alive	'--	1941	'--	'--	25670	'--	'--	'--	'--	MX	N0	Stage I	T1	7th	'--	'--	'--	'--	'--	'--	'--	'--	'--	'--	'--	'--	not reported	'--	'--	'--	'--	'--	0	697
efc865fd-7c74-4361-9d7a-eef923dbcd24	TCGA-G3-AAV3	TCGA-LIHC	58	'--	'--	'--	'--	-21449	'--	not hispanic or latino	female	'--	'--	white	Alive	'--	1955	'--	'--	21449	'--	'--	'--	'--	M0	N0	Stage II	T2	7th	'--	'--	'--	'--	'--	'--	'--	'--	'--	'--	'--	'--	not reported	'--	'--	'--	'--	'--	0	412
efc865fd-7c74-4361-9d7a-eef923dbcd24	TCGA-G3-AAV3	TCGA-LIHC	58	'--	'--	'--	'--	-21449	'--	not hispanic or latino	female	'--	'--	white	Alive	'--	1955	'--	'--	21449	'--	'--	'--	'--	M0	N0	Stage II	T2	7th	'--	'--	'--	'--	'--	'--	'--	'--	'--	'--	'--	'--	not reported	'--	'--	'--	'--	'--	0	412
f0ece8e2-a6b0-4ed9-a613-d2fbb20e51b1	TCGA-DD-AAEB	TCGA-LIHC	60	'--	'--	'--	'--	-22121	'--	not hispanic or latino	male	'--	'--	asian	Alive	'--	1952	'--	'--	22121	'--	'--	'--	'--	M0	N0	Stage I	T1	7th	'--	'--	'--	'--	'--	'--	'--	'--	'--	'--	'--	'--	not reported	'--	'--	'--	'--	'--	0	478
f0ece8e2-a6b0-4ed9-a613-d2fbb20e51b1	TCGA-DD-AAEB	TCGA-LIHC	60	'--	'--	'--	'--	-22121	'--	not hispanic or latino	male	'--	'--	asian	Alive	'--	1952	'--	'--	22121	'--	'--	'--	'--	M0	N0	Stage I	T1	7th	'--	'--	'--	'--	'--	'--	'--	'--	'--	'--	'--	'--	not reported	'--	'--	'--	'--	'--	0	478
f15279dd-5d12-460b-9bd1-b4f95681ca65	TCGA-EP-A3RK	TCGA-LIHC	73	'--	'--	'--	'--	-26985	'--	not hispanic or latino	male	'--	'--	white	Alive	'--	1939	'--	'--	26985	'--	'--	'--	'--	MX	NX	Stage IIIA	T3a	7th	'--	'--	'--	'--	'--	'--	'--	'--	'--	'--	'--	'--	not reported	'--	'--	'--	'--	'--	0	363
f15279dd-5d12-460b-9bd1-b4f95681ca65	TCGA-EP-A3RK	TCGA-LIHC	73	'--	'--	'--	'--	-26985	'--	not hispanic or latino	male	'--	'--	white	Alive	'--	1939	'--	'--	26985	'--	'--	'--	'--	MX	NX	Stage IIIA	T3a	7th	'--	'--	'--	'--	'--	'--	'--	'--	'--	'--	'--	'--	not reported	'--	'--	'--	'--	'--	0	363
f3f6ba92-c68f-4313-99f4-0281272e02b6	TCGA-MI-A75H	TCGA-LIHC	77	'--	'--	'--	'--	-28371	'--	not hispanic or latino	male	'--	'--	white	Alive	'--	1935	'--	'--	28371	'--	'--	'--	'--	MX	NX	'--	'--	7th	'--	'--	'--	'--	'--	'--	'--	'--	'--	'--	'--	'--	not reported	'--	'--	'--	'--	'--	0	747
f3f6ba92-c68f-4313-99f4-0281272e02b6	TCGA-MI-A75H	TCGA-LIHC	77	'--	'--	'--	'--	-28371	'--	not hispanic or latino	male	'--	'--	white	Alive	'--	1935	'--	'--	28371	'--	'--	'--	'--	MX	NX	'--	'--	7th	'--	'--	'--	'--	'--	'--	'--	'--	'--	'--	'--	'--	not reported	'--	'--	'--	'--	'--	0	747
f435ec00-0db8-46b4-96bf-890a9d931df3	TCGA-G3-A25V	TCGA-LIHC	68	'--	'--	'--	'--	-25144	'--	not hispanic or latino	male	'--	'--	white	Alive	'--	1942	'--	'--	25144	'--	'--	'--	'--	M0	N0	Stage I	T1	7th	'--	'--	'--	'--	'--	'--	'--	'--	'--	'--	'--	'--	not reported	'--	'--	'--	'--	'--	0	860
f435ec00-0db8-46b4-96bf-890a9d931df3	TCGA-G3-A25V	TCGA-LIHC	68	'--	'--	'--	'--	-25144	'--	not hispanic or latino	male	'--	'--	white	Alive	'--	1942	'--	'--	25144	'--	'--	'--	'--	M0	N0	Stage I	T1	7th	'--	'--	'--	'--	'--	'--	'--	'--	'--	'--	'--	'--	not reported	'--	'--	'--	'--	'--	0	860
f53a70d9-a774-4969-896e-2dcdd4d02a7a	TCGA-BC-A8YO	TCGA-LIHC	66	'--	'--	'--	'--	-24189	'--	not hispanic or latino	female	'--	'--	white	Alive	'--	1947	'--	'--	24189	'--	'--	'--	'--	M0	N0	Stage IIIC	T4	7th	'--	'--	'--	'--	'--	'--	'--	'--	'--	'--	'--	'--	not reported	'--	'--	'--	'--	'--	0	562
f53a70d9-a774-4969-896e-2dcdd4d02a7a	TCGA-BC-A8YO	TCGA-LIHC	66	'--	'--	'--	'--	-24189	'--	not hispanic or latino	female	'--	'--	white	Alive	'--	1947	'--	'--	24189	'--	'--	'--	'--	M0	N0	Stage IIIC	T4	7th	'--	'--	'--	'--	'--	'--	'--	'--	'--	'--	'--	'--	not reported	'--	'--	'--	'--	'--	0	562
f5de6712-4de4-43de-8eb5-ec2a798c8438	TCGA-RC-A7S9	TCGA-LIHC	47	'--	'--	'--	'--	-17403	'--	not hispanic or latino	female	'--	'--	asian	Alive	'--	1965	'--	'--	17403	'--	'--	'--	'--	M0	N0	Stage I	T1	7th	'--	'--	'--	'--	'--	'--	'--	'--	'--	'--	'--	'--	not reported	'--	'--	'--	'--	'--	0	640
f5de6712-4de4-43de-8eb5-ec2a798c8438	TCGA-RC-A7S9	TCGA-LIHC	47	'--	'--	'--	'--	-17403	'--	not hispanic or latino	female	'--	'--	asian	Alive	'--	1965	'--	'--	17403	'--	'--	'--	'--	M0	N0	Stage I	T1	7th	'--	'--	'--	'--	'--	'--	'--	'--	'--	'--	'--	'--	not reported	'--	'--	'--	'--	'--	0	640
f661a921-2e59-424b-a145-e22664b73728	TCGA-CC-A9FS	TCGA-LIHC	55	'--	'--	'--	'--	-20157	'--	not hispanic or latino	male	'--	'--	asian	Alive	'--	1958	'--	'--	20157	'--	'--	'--	'--	M0	N0	Stage II	T2	6th	'--	'--	'--	'--	'--	'--	'--	'--	'--	'--	'--	'--	not reported	'--	'--	'--	'--	'--	0	211
f661a921-2e59-424b-a145-e22664b73728	TCGA-CC-A9FS	TCGA-LIHC	55	'--	'--	'--	'--	-20157	'--	not hispanic or latino	male	'--	'--	asian	Alive	'--	1958	'--	'--	20157	'--	'--	'--	'--	M0	N0	Stage II	T2	6th	'--	'--	'--	'--	'--	'--	'--	'--	'--	'--	'--	'--	not reported	'--	'--	'--	'--	'--	0	211
f6e5979d-d6a9-4408-bd1b-1b37d1064e83	TCGA-G3-A25T	TCGA-LIHC	45	'--	'--	'--	'--	-16461	'--	not hispanic or latino	female	'--	'--	white	Alive	'--	1962	'--	'--	16461	'--	'--	'--	'--	M0	N0	Stage IIIA	T3	6th	'--	'--	'--	'--	'--	'--	'--	'--	'--	'--	'--	'--	not reported	'--	'--	'--	'--	'--	0	1553
f6e5979d-d6a9-4408-bd1b-1b37d1064e83	TCGA-G3-A25T	TCGA-LIHC	45	'--	'--	'--	'--	-16461	'--	not hispanic or latino	female	'--	'--	white	Alive	'--	1962	'--	'--	16461	'--	'--	'--	'--	M0	N0	Stage IIIA	T3	6th	'--	'--	'--	'--	'--	'--	'--	'--	'--	'--	'--	'--	not reported	'--	'--	'--	'--	'--	0	1553
f82aff25-0725-48d1-aefd-d60800f7d1ab	TCGA-UB-A7MC	TCGA-LIHC	59	'--	'--	'--	'--	-21733	'--	not hispanic or latino	male	'--	'--	white	Alive	'--	1954	'--	'--	21733	'--	'--	'--	'--	MX	N0	Stage IIIA	T3a	7th	'--	'--	'--	'--	'--	'--	'--	'--	'--	'--	'--	'--	not reported	'--	'--	'--	'--	'--	0	500
f82aff25-0725-48d1-aefd-d60800f7d1ab	TCGA-UB-A7MC	TCGA-LIHC	59	'--	'--	'--	'--	-21733	'--	not hispanic or latino	male	'--	'--	white	Alive	'--	1954	'--	'--	21733	'--	'--	'--	'--	MX	N0	Stage IIIA	T3a	7th	'--	'--	'--	'--	'--	'--	'--	'--	'--	'--	'--	'--	not reported	'--	'--	'--	'--	'--	0	500
fb2abc2a-ecf1-4184-912f-26a649f861ff	TCGA-GJ-A3OU	TCGA-LIHC	59	'--	'--	'--	'--	-21671	'--	not hispanic or latino	male	'--	'--	white	Alive	'--	1952	'--	'--	21671	'--	'--	'--	'--	MX	NX	Stage I	T1	7th	'--	'--	'--	'--	'--	'--	'--	'--	'--	'--	'--	'--	not reported	'--	'--	'--	'--	'--	0	879
fb2abc2a-ecf1-4184-912f-26a649f861ff	TCGA-GJ-A3OU	TCGA-LIHC	59	'--	'--	'--	'--	-21671	'--	not hispanic or latino	male	'--	'--	white	Alive	'--	1952	'--	'--	21671	'--	'--	'--	'--	MX	NX	Stage I	T1	7th	'--	'--	'--	'--	'--	'--	'--	'--	'--	'--	'--	'--	not reported	'--	'--	'--	'--	'--	0	879
fbb0e4bc-5398-4a7e-963c-86ea1108a2de	TCGA-DD-AAEH	TCGA-LIHC	73	'--	'--	'--	'--	-26894	'--	not hispanic or latino	male	'--	'--	asian	Alive	'--	1939	'--	'--	26894	'--	'--	'--	'--	M0	N0	Stage I	T1	7th	'--	'--	'--	'--	'--	'--	'--	'--	'--	'--	'--	'--	not reported	'--	'--	'--	'--	'--	0	784
fbb0e4bc-5398-4a7e-963c-86ea1108a2de	TCGA-DD-AAEH	TCGA-LIHC	73	'--	'--	'--	'--	-26894	'--	not hispanic or latino	male	'--	'--	asian	Alive	'--	1939	'--	'--	26894	'--	'--	'--	'--	M0	N0	Stage I	T1	7th	'--	'--	'--	'--	'--	'--	'--	'--	'--	'--	'--	'--	not reported	'--	'--	'--	'--	'--	0	784
fbb398fe-2ba8-4845-8083-6533ecb4a52e	TCGA-KR-A7K2	TCGA-LIHC	64	'--	'--	'--	'--	-23699	'--	not reported	male	'--	'--	white	Alive	'--	1949	'--	'--	23699	'--	'--	'--	'--	M0	N0	Stage I	T1	7th	'--	'--	'--	'--	'--	'--	'--	'--	'--	'--	'--	'--	not reported	'--	'--	'--	'--	'--	0	829
fbb398fe-2ba8-4845-8083-6533ecb4a52e	TCGA-KR-A7K2	TCGA-LIHC	64	'--	'--	'--	'--	-23699	'--	not reported	male	'--	'--	white	Alive	'--	1949	'--	'--	23699	'--	'--	'--	'--	M0	N0	Stage I	T1	7th	'--	'--	'--	'--	'--	'--	'--	'--	'--	'--	'--	'--	not reported	'--	'--	'--	'--	'--	0	829
[truncated: 108 more columns]
