# Supplementary material for: Identification of fatty acids synthesis and metabolism-related gene signature and prediction of prognostic model in hepatocellular carcinoma
Source: Cancer Cell Int. 2024 Apr 7;24:130. doi: 10.1186/s12935-024-03306-4 (PMC11000322; doi:10.1186/s12935-024-03306-4)
Supplement: Supplementary file 3 — Additional file 3: Table S2. ICGC_LIRI_JP_Clinical. [file 12935_2024_3306_MOESM3_ESM.xlsx]

## Sheet: Sheet1
sample_id	gender	status	age	stage	time
SP112300_DO50855	male	alive	47	2	1.56164
SP112304_DO50857	male	alive	72	2	0.575342
SP112310_DO50859	male	alive	77	2	0.493151
SP192726_DO50859	male	alive	77	2	0.493151
SP112288_DO50850	male	alive	74	3	1.9726
SP112273_DO50844	male	alive	75	4	0.821918
SP112276_DO50845	male	alive	72	3	0.575342
SP112265_DO50840	male	alive	49	2	0.90411
SP112261_DO50839	female	alive	47	3	0.90411
SP112248_DO50832	male	alive	73	3	0.246575
SP112241_DO50829	male	alive	78	3	1.56164
SP112224_DO50820	female	alive	77	3	1.39726
SP112228_DO50822	male	alive	66	2	1.39726
SP112234_DO50825	male	alive	70	2	1.06849
SP112217_DO50817	male	alive	75	2	1.06849
SP112219_DO50818	male	alive	65	2	1.39726
SP112221_DO50819	female	alive	72	2	1.39726
SP112205_DO50811	male	alive	62	1	1.23288
SP112208_DO50813	male	alive	56	2	1.15068
SP112210_DO50814	male	alive	83	3	1.15068
SP112211_DO50814	male	alive	83	3	1.15068
SP112213_DO50815	male	alive	62	3	0.410959
SP112215_DO50816	male	alive	63	2	1.06849
SP112194_DO50806	male	alive	70	4	1.47945
SP112196_DO50807	male	alive	67	1	1.47945
SP112198_DO50808	male	alive	68	2	1.56164
SP112201_DO50809	male	deceased	56	3	1.9726
SP112182_DO50800	male	alive	74	2	1.39726
SP112186_DO50802	male	alive	49	2	2.54795
SP112188_DO50803	female	alive	62	1	1.47945
SP112190_DO50804	male	alive	81	2	1.9726
SP112192_DO50805	male	alive	72	2	1.89041
SP112178_DO50798	male	deceased	77	3	0.0821918
SP112180_DO50799	female	alive	66	2	1.47945
SP112165_DO50791	female	deceased	79	1	1.31507
SP112170_DO50793	male	alive	76	4	1.47945
SP112168_DO50793	male	alive	76	4	1.47945
SP112156_DO50787	male	alive	63	3	1.31507
SP112160_DO50789	female	alive	73	2	1.56164
SP112147_DO50783	male	alive	62	3	1.31507
SP112152_DO50785	male	deceased	37	4	0.246575
SP112133_DO50776	male	alive	75	1	1.89041
SP112138_DO50778	male	alive	60	4	1.72603
SP112130_DO50774	female	alive	68	2	1.9726
SP99301_DO45287	male	alive	74	1	1.06849
SP99305_DO45289	female	alive	78	3	0.986301
SP99293_DO45283	male	alive	60	3	1.39726
SP99297_DO45285	male	alive	59	3	1.31507
SP99283_DO45279	male	alive	67	3	3.53425
SP99275_DO45275	male	deceased	65	3	0.0273973
SP99279_DO45277	male	alive	64	3	1.64384
SP99269_DO45273	male	alive	62	2	1.31507
SP99271_DO45273	male	alive	62	2	1.31507
SP99289_DO45281	male	alive	83	4	2.05479
SP99287_DO45281	male	alive	83	4	2.05479
SP99261_DO45269	male	alive	59	3	2.05479
SP99253_DO45265	male	alive	73	3	2.79452
SP99257_DO45267	male	deceased	73	3	1.56164
SP99245_DO45261	male	alive	74	3	2.71233
SP99249_DO45263	male	deceased	67	3	0.739726
SP99237_DO45257	male	alive	46	3	2.21918
SP99241_DO45259	male	alive	65	3	0.90411
SP99229_DO45253	male	alive	50	2	2.38356
SP99233_DO45255	male	alive	81	3	1.9726
SP99225_DO45251	female	alive	57	2	2.46575
SP99217_DO45247	female	alive	31	2	0.575342
SP99221_DO45249	male	alive	57	1	1.72603
SP99209_DO45243	female	alive	74	3	2.54795
SP99213_DO45245	female	deceased	75	2	0.657534
SP99205_DO45241	male	alive	49	1	2.9589
SP99201_DO45239	male	alive	42	2	2.38356
SP99193_DO45235	female	alive	68	1	2.46575
SP99197_DO45237	male	alive	58	2	2.46575
SP99185_DO45231	male	alive	84	2	2.54795
SP99189_DO45233	male	alive	83	3	2.46575
SP99181_DO45229	male	alive	74	1	2.71233
SP99173_DO45225	male	alive	69	1	2.87671
SP99177_DO45227	female	alive	57	2	2.79452
SP99165_DO45221	female	deceased	75	4	1.06849
SP99169_DO45223	male	alive	67	4	2.79452
SP99157_DO45217	female	deceased	69	3	0.739726
SP99161_DO45219	male	alive	78	2	2.9589
SP99149_DO45213	male	alive	58	1	3.28767
SP99153_DO45215	male	alive	65	2	3.20548
SP99145_DO45211	male	alive	76	3	0.657534
SP99321_DO45297	female	deceased	61	4	3.45205
SP99325_DO45299	female	alive	70	1	3.94521
SP99137_DO45207	male	alive	68	1	2.87671
SP99141_DO45209	male	alive	70	4	3.69863
SP99129_DO45203	female	alive	71	2	3.20548
SP99133_DO45205	female	deceased	67	2	0.246575
SP99125_DO45201	male	alive	49	1	2.46575
SP99061_DO45169	male	alive	74	3	3.69863
SP99053_DO45165	male	alive	75	2	1.89041
SP99057_DO45167	male	deceased	67	2	3.94521
SP99045_DO45161	male	deceased	74	2	1.47945
SP99049_DO45163	male	alive	76	2	2.63014
SP99065_DO45171	male	alive	56	3	1.64384
SP99041_DO45159	male	alive	65	3	4.0274
SP99033_DO45155	male	alive	69	2	5.91781
SP99037_DO45157	male	alive	62	2	5.42466
SP99029_DO45153	female	alive	77	2	3.78082
SP99019_DO45149	female	alive	70	2	3.45205
SP99007_DO45143	male	alive	69	3	3.53425
SP99011_DO45145	male	deceased	78	3	0.164384
SP99001_DO45141	male	alive	73	2	3.61644
SP99003_DO45141	male	alive	73	2	3.61644
SP98991_DO45137	male	alive	38	1	3.61644
SP99265_DO45139	male	alive	63	3	3.61644
SP112184_DO45139	male	alive	63	3	3.61644
SP98997_DO45139	male	alive	63	3	3.61644
SP98985_DO45133	male	deceased	64	3	1.80822
SP98989_DO45135	male	alive	77	1	3.86301
SP98981_DO45131	male	deceased	53	4	0.986301
SP98975_DO45129	male	alive	61	3	4.0274
SP98967_DO45125	male	alive	58	3	4.60274
SP98973_DO45127	male	deceased	73	3	1.15068
SP98959_DO45121	male	alive	61	3	4.19178
SP98965_DO45123	female	deceased	78	2	1.56164
SP98955_DO45119	male	deceased	74	3	1.39726
SP98949_DO45115	male	alive	81	2	2.30137
SP98953_DO45117	female	deceased	73	2	3.0411
SP98941_DO45111	male	alive	74	2	4.35616
SP98945_DO45113	male	alive	58	3	4.27397
SP98933_DO45107	female	alive	63	2	4.68493
SP98937_DO45109	male	alive	63	2	4.35616
SP98925_DO45103	male	alive	47	3	1.23288
SP98927_DO45105	male	alive	61	1	4.60274
SP98921_DO45101	male	alive	63	2	4.60274
SP99121_DO45199	female	alive	86	2	3.69863
SP99113_DO45195	male	alive	62	1	1.06849
SP99117_DO45197	male	alive	51	2	3.20548
SP99097_DO45187	female	alive	32	1	3.45205
SP99101_DO45189	female	alive	85	2	3.28767
SP99089_DO45183	female	deceased	72	2	1.56164
SP99093_DO45185	male	alive	89	2	1.64384
SP99105_DO45191	female	alive	61	2	3.28767
SP99109_DO45193	female	deceased	68	4	0.328767
SP99077_DO45177	female	alive	81	3	3.45205
SP99081_DO45179	female	alive	78	2	1.64384
SP99069_DO45173	male	alive	63	3	3.20548
SP99073_DO45175	male	alive	74	2	3.12329
SP99085_DO45181	female	alive	84	2	3.28767
SP191990_DO227643	male	alive	79	2	3.45205
SP99337_DO45305	male	alive	66	4	0.821918
SP99341_DO45307	female	deceased	54	4	0.657534
SP99329_DO45301	male	deceased	56	2	3.94521
SP99333_DO45303	female	alive	62	3	2.71233
SP192707_DO227801	female	alive	77	1	1.80822
SP107155_DO48761	male	alive	55	2	2.38356
SP107152_DO48760	female	alive	70	2	1.89041
SP107150_DO48759	male	alive	73	3	1.9726
SP107146_DO48757	female	alive	68	3	1.31507
SP107136_DO48751	male	deceased	68	2	1.31507
SP107132_DO48747	male	alive	62	3	1.47945
SP107129_DO48746	male	alive	76	3	1.56164
SP107119_DO48741	male	alive	64	3	0.657534
SP107123_DO48743	female	alive	69	2	1.56164
SP107121_DO48742	male	alive	76	2	1.64384
SP107111_DO48737	male	alive	52	1	1.9726
SP107104_DO48733	male	alive	72	2	1.64384
SP107109_DO48736	female	alive	76	1	1.64384
SP107097_DO48730	female	alive	73	2	1.72603
SP107101_DO48732	male	alive	73	3	1.72603
SP107091_DO48727	female	deceased	81	2	1.06849
SP107094_DO48728	female	alive	74	2	0.410959
SP107084_DO48723	male	alive	73	1	1.64384
SP107088_DO48725	male	alive	66	1	2.13699
SP107080_DO48721	female	alive	58	1	2.46575
SP107078_DO48720	female	alive	62	2	1.56164
SP107071_DO48716	male	alive	71	2	1.9726
SP107068_DO48715	female	deceased	58	2	1.89041
SP107073_DO48717	male	deceased	54	4	0.493151
SP107063_DO48712	male	alive	50	2	2.21918
SP107076_DO48719	male	alive	80	2	1.89041
SP107052_DO48704	female	alive	68	3	2.05479
SP107056_DO48706	male	alive	72	2	2.38356
SP107047_DO48701	male	alive	78	2	2.13699
SP107044_DO48700	female	alive	78	2	2.21918
SP107007_DO48679	male	alive	72	2	3.28767
SP106998_DO48674	male	alive	80	2	3.45205
SP107004_DO48677	male	alive	58	3	3.12329
SP106993_DO48672	male	alive	81	2	1.23288
SP107041_DO48697	female	deceased	64	2	2.21918
SP107032_DO48693	male	alive	71	2	2.46575
SP107037_DO48695	male	alive	77	2	1.9726
SP107012_DO48682	female	deceased	72	3	0.328767
SP107010_DO48681	male	alive	57	2	2.46575
SP98915_DO45099	male	alive	46	3	4.35616
SP98904_DO45095	male	alive	66	2	4.43836
SP98909_DO45096	male	deceased	69	2	3.53425
SP98907_DO45096	male	deceased	69	2	3.53425
SP98913_DO45097	male	alive	69	3	4.43836
SP98896_DO45091	male	deceased	56	2	3.61644
SP98898_DO45092	male	deceased	62	4	3.28767
SP98900_DO45093	male	deceased	71	2	1.9726
SP98902_DO45094	male	alive	76	3	4.52055
SP50185_DO23552	female	alive	80	1	2.21918
SP50183_DO23551	male	deceased	73	3	0.410959
SP50181_DO23550	male	alive	69	1	2.71233
SP50159_DO23539	male	alive	77	1	3.0411
SP50157_DO23538	male	alive	67	2	1.23288
SP50155_DO23537	male	deceased	79	2	2.46575
SP50153_DO23536	male	alive	56	2	2.54795
SP50151_DO23535	male	alive	67	1	2.63014
SP50149_DO23534	male	alive	60	2	2.30137
SP50147_DO23533	male	alive	61	2	2.46575
SP50145_DO23532	female	alive	71	1	2.63014
SP50143_DO23531	female	alive	78	3	2.46575
SP50141_DO23530	male	deceased	53	4	0.493151
SP50179_DO23549	male	alive	74	3	2.71233
SP50177_DO23548	female	alive	78	1	2.30137
SP50175_DO23547	male	alive	74	1	2.79452
SP50173_DO23546	male	alive	63	2	2.87671
SP50171_DO23545	male	deceased	67	2	1.56164
SP50169_DO23544	male	alive	67	2	2.63014
SP50167_DO23543	male	alive	63	2	2.79452
SP50165_DO23542	male	alive	66	3	2.63014
SP50163_DO23541	male	alive	65	2	2.54795
SP50161_DO23540	male	alive	73	1	2.05479
SP50115_DO23517	male	alive	62	2	3.28767
SP50113_DO23516	male	deceased	69	3	0.0547945
SP50111_DO23515	male	alive	71	2	3.36986
SP50109_DO23514	male	alive	64	2	3.53425
SP50107_DO23513	male	alive	76	3	3.28767
SP50105_DO23512	male	alive	60	1	3.45205
SP50103_DO23511	female	deceased	83	3	0.493151
SP50101_DO23510	female	alive	80	2	2.38356
SP50119_DO23519	male	alive	65	3	1.72603
SP50117_DO23518	male	alive	67	2	3.61644
SP50137_DO23528	female	alive	45	2	2.79452
SP50135_DO23527	male	alive	72	1	2.87671
SP50133_DO23526	male	alive	66	3	2.87671
SP50131_DO23525	male	alive	71	4	2.87671
SP50129_DO23524	female	alive	71	2	2.87671
SP50127_DO23523	male	alive	52	3	2.9589
SP50123_DO23521	male	alive	63	3	3.0411
SP50139_DO23529	male	alive	72	4	2.54795
SP50099_DO23509	male	deceased	60	3	2.13699
SP50097_DO23508	female	alive	79	2	1.06849
