# Supplementary material for: Identification of fatty acids synthesis and metabolism-related gene signature and prediction of prognostic model in hepatocellular carcinoma
Source: Cancer Cell Int. 2024 Apr 7;24:130. doi: 10.1186/s12935-024-03306-4 (PMC11000322; doi:10.1186/s12935-024-03306-4)
Supplement: Supplementary file 4 — Additional file 4: Table S3. Gene sets of FASM. [file 12935_2024_3306_MOESM4_ESM.xlsx]

## Sheet: Total
ABCB11
ABCD1
ABCD2
ABCD3
ABHD1
ABHD2
ABHD3
ACACA
ACACB
ACADL
ACADVL
ACLY
ACOT4
ACOT7
ACSBG1
ACSBG2
ACSF3
ACSM1
ACSM2A
ACSM2B
ACSM3
ACSM4
ACSM5
ACSM6
ACSS1
ADIPOQ
AKR1C3
AKT1
AKT2
ALOX12
ALOX12B
ALOX15
ALOX15B
ALOX5
ALOXE3
ANXA1
APOA4
APOA5
APOC1
APOC2
APOC3
APPL2
ASAH2
AVP
AVPR1A
BRCA1
CAV1
CBR1
CBR4
CD74
CEACAM1
CNR1
CPT1A
CYP1A1
CYP1A2
CYP2C8
CYP2C9
CYP2D6
CYP2E1
CYP3A4
CYP7A1
DAGLB
DCAF5
DECR2
DEGS1
DGAT2
EDN1
EDN2
EIF6
ELOVL1
ELOVL2
ELOVL3
ELOVL4
ELOVL5
ELOVL6
ELOVL7
ENSG00000205794
ERFE
ERLIN1
ERLIN2
ETFBKMT
FA2H
FABP1
FABP3
FABP5
FADS1
FADS2
FADS2B
FADS3
FADS6
FASN
FMO1
FMO2
FMO4
GHSR
GIP
GPX4
GSTM1
GSTM2
GSTM4
GSTP1
HACD1
HACD2
HACD3
HACD4
HPGDS
HSD17B12
HSD17B8
HTD2
IL1B
INS
INSIG1
INSIG2
IRS1
IRS2
KLHL25
LIAS
LIPC
LONP2
LPGAT1
LPL
LTC4S
MCAT
MECR
MFSD2A
MGLL
MID1IP1
MIF
MIR132
MIR182
MIR204
MIR30C1
MIR33A
MIR548P
MIR766
MIR96
MLXIPL
MLYCD
MTLN
NCOR1
NDUFAB1
NR1H2
NR1H3
NR4A3
OLAH
OXSM
PANK2
PDK1
PDK2
PDK3
PDK4
PECR
PIBF1
PLA2G10
PLA2G1B
PLA2G2C
PLA2G3
PLA2G4A
PLA2G4F
PLIN5
PLP1
PNPLA8
PPARA
PPARD
PPARGC1A
PRKAA1
PRKAA2
PRKAB1
PRKAB2
PRKAG1
PRKAG2
PRKAG3
PRXL2B
PTGDS
PTGES
PTGES2
PTGES3
PTGIS
PTGS1
PTGS2
QKI
RGN
SCAP
SCD
SCD5
SIRT1
SIRT4
SLC22A13
SLC45A3
SNCA
SOX9
SREBF1
TBXAS1
TECR
TECRL
THNSL2
TREX1
TRIB3
TWIST1
TYSND1
UGT1A8
WDTC1
XBP1

## Sheet: Synthesis
STANDARD_NAME	GOBP_FATTY_ACID_BIOSYNTHETIC_PROCESS
SYSTEMATIC_NAME	M13591
COLLECTION	C5:GO:BP
MSIGDB_URL	https://www.gsea-msigdb.org/gsea/msigdb/human/geneset/GOBP_FATTY_ACID_BIOSYNTHETIC_PROCESS
MIR548P
NR1H3
PIBF1
ERLIN1
PTGES3
HTD2
LIAS
ABHD2
ERLIN2
ACOT7
MGLL
ACSM1
APOA5
ACOT4
ACSM2A
PRXL2B
ACSM6
CYP1A1
CYP1A2
CYP2C8
CYP2C9
CYP2D6
CYP2E1
CYP3A4
CYP7A1
ABHD3
EDN1
EDN2
ACSF3
HACD2
ABCD1
FABP5
FASN
DAGLB
ABCD2
SCAP
WDTC1
ACSBG1
SIRT1
MLYCD
ALOX12
ALOX5
ALOX12B
ALOX15
ALOX15B
TECRL
PLA2G4F
DECR2
GIP
HPGDS
MCAT
FADS6
GPX4
GSTM1
GSTM2
GSTM4
GSTP1
ANXA1
ACACA
ACACB
ACADL
APOA4
APOC1
ACSM4
APOC2
ENSG00000205794
APOC3
ACSM2B
IL1B
INSIG1
EIF6
ACADVL
PLA2G2C
LIPC
FADS1
FADS3
HACD4
LPL
LTC4S
MIR132
MIR182
MIR204
MIR30C1
MIR33A
MIR96
MIF
ACLY
NDUFAB1
PLA2G3
PNPLA8
MLXIPL
MECR
INSIG2
HSD17B12
PRKAG2
HACD3
PDK4
PLA2G1B
PLA2G4A
PLP1
PRKAG3
ELOVL2
ACSM5
OXSM
AVP
AVPR1A
THNSL2
OLAH
PRKAA1
PRKAA2
PRKAB1
PRKAB2
PRKAG1
PECR
ASAH2
PTGDS
PTGIS
PTGS1
PTGS2
TRIB3
ABCD3
MID1IP1
ALOXE3
ELOVL5
ACSM3
SCD
CEACAM1
FADS2B
KLHL25
ELOVL1
BRCA1
ELOVL4
TBXAS1
NR1H2
XBP1
MIR766
ELOVL6
FA2H
HSD17B8
SCD5
ELOVL7
PTGES2
ACSBG2
ELOVL3
PLA2G10
ACSS1
ABHD1
CBR4
SLC45A3
DEGS1
AKR1C3
CBR1
DCAF5
RGN
HACD1
FADS2
QKI
TECR
PTGES
CD74
LPGAT1

## Sheet: Metabolism
STANDARD_NAME	GOBP_REGULATION_OF_FATTY_ACID_METABOLIC_PROCESS
MIR548P
NR1H3
PIBF1
ERLIN1
PPARGC1A
ERLIN2
TREX1
APOA5
CNR1
CPT1A
ERFE
CYP7A1
MTLN
AKT1
AKT2
ABCD1
FABP1
FABP3
FABP5
TYSND1
ABCD2
SCAP
WDTC1
FMO1
FMO2
FMO4
SIRT4
SIRT1
MLYCD
ETFBKMT
GHSR
GIP
ANXA1
ACACB
ACADL
APOA4
APOC1
APOC2
APOC3
IL1B
INS
INSIG1
IRS1
EIF6
ACADVL
MIR132
MIR182
MIR204
MIR30C1
MIR33A
MIR96
PLIN5
PLA2G3
MLXIPL
INSIG2
PRKAG2
PDK1
PDK2
PDK3
PDK4
UGT1A8
PPARA
PPARD
AVP
APPL2
AVPR1A
PTGS2
TRIB3
MID1IP1
ELOVL5
CEACAM1
KLHL25
SNCA
SOX9
BRCA1
SREBF1
TWIST1
NR1H2
MIR766
PANK2
NR4A3
LONP2
DGAT2
MFSD2A
SLC45A3
CAV1
ABCB11
IRS2
DCAF5
RGN
ADIPOQ
SLC22A13
NCOR1
CD74
LPGAT1
