# Supplementary material for: Identification of fatty acids synthesis and metabolism-related gene signature and prediction of prognostic model in hepatocellular carcinoma
Source: Cancer Cell Int. 2024 Apr 7;24:130. doi: 10.1186/s12935-024-03306-4 (PMC11000322; doi:10.1186/s12935-024-03306-4)
Supplement: Supplementary file 5 — Additional file 5: Table S4. The clinical characteristics of 5 HCC samples. [file 12935_2024_3306_MOESM5_ESM.xlsx]

## Sheet: Sheet1
Sample	Gender	Age	Race	Stage	T	N	M	Grade	Treatment history
1	Female	71	Asian	Stage Ⅲ	4	0	0	G2	No
2	Male	66	Asian	Stage IVA	2	1	0	G3	No
3	Male	32	Asian	Stage ⅢB	3b	0	0	G2	No
4	Male	68	Asian	Stage IVA	2	1	0	G3	No
5	Male	68	Asian	Stage Ⅱ	2	0	0	G3	No
